# Supplementary material for: Identification of genomic region(s) responsible for high iron and zinc content in rice
Source: Sci Rep. 2019 May 31;9:8136. doi: 10.1038/s41598-019-43888-y (PMC6544658; doi:10.1038/s41598-019-43888-y)
Supplement: Supplementary file 1 — Table S3 [file 41598_2019_43888_MOESM1_ESM.xls]

## Sheet: qFe1.1
Table S3. List of candidate genes identifed in mapped major QTLs for Fe and Zn content
GeneID	F_start-F_end	Strand	Note	GO_annotation
LOC_Os01g25820	14621295-14627937	-	respiratory burst oxidase, putative, expressed	GO:0006950	GO:0009607	GO:0003824	GO:0008219	GO:0008152	GO:0009987	GO:0009628	GO:0005886
LOC_Os01g26000	14742684-14748152	-	expressed protein	GO:0009536	GO:0008152	GO:0016740	GO:0003824
LOC_Os01g26020	14752089-14754630	+	expressed protein	GO:0003674	GO:0005575	GO:0008150
LOC_Os01g26039	14754773-14764507	-	expressed protein	GO:0009536	GO:0008152	GO:0016740	GO:0003824
LOC_Os01g26120	14793093-14797228	+	membrane associated DUF588 domain containing protein, putative, expressed	GO:0003674	GO:0005575	GO:0008150
LOC_Os01g26174	14825144-14828267	+	OsWAK5 - OsWAK receptor-like protein kinase, expressed	GO:0016301	GO:0005515	GO:0006464	GO:0005886
LOC_Os01g26210	14856098-14858270	-	OsWAK6 - OsWAK receptor-like protein kinase, expressed	GO:0016301	GO:0005515	GO:0006464	GO:0005886
LOC_Os01g26270	14892876-14893943	+	OsWAK7 - OsWAK receptor-like protein kinase, expressed	GO:0016301	GO:0005515	GO:0006464	GO:0005886
LOC_Os01g26280	14896685-14899178	+	OsWAK8 - OsWAK receptor-like protein kinase, expressed	GO:0016301	GO:0005515	GO:0006464	GO:0005886
LOC_Os01g26300	14903885-14905421	-	OsWAK9 - OsWAK receptor-like cytoplasmic kinase OsWAK-RLCK, expressed	GO:0016301	GO:0005515	GO:0006464	GO:0005886
LOC_Os01g26320	14924923-14928015	+	ZmEBE-1 protein, putative, expressed	GO:0009058	GO:0006464
LOC_Os01g26340	14942346-14943453	+	dirigent, putative	GO:0005623	GO:0003674	GO:0006950
LOC_Os01g26920	14993201-14998107	-	expressed protein	GO:0009536
LOC_Os01g26970	15019806-15023967	-	expressed protein	GO:0009536
LOC_Os01g27050	15085557-15087045	+	flavin-containing monooxygenase family protein, putative, expressed	GO:0000166	GO:0005575	GO:0005488	GO:0003824	GO:0008152
LOC_Os01g27070	15099900-15100457	+	expressed protein	GO:0016020	GO:0005773	GO:0003674	GO:0005783	GO:0008150
LOC_Os01g27100	15111532-15112071	+	expressed protein	GO:0016020	GO:0005773	GO:0005783
LOC_Os01g27120	15118693-15119756	+	expressed protein	GO:0016020	GO:0005773	GO:0003674	GO:0008150
LOC_Os01g27140	15124631-15125398	+	OsGrx_C7 - glutaredoxin subgroup III, expressed	GO:0003824	GO:0003674	GO:0005575	GO:0008152	GO:0019725
LOC_Os01g27170	15151960-15157245	-	potassium transporter, putative, expressed	GO:0016020	GO:0009605	GO:0006810	GO:0009987	GO:0005215
LOC_Os01g27190	15160423-15161640	+	C2 domain containing protein, putative, expressed	GO:0003674	GO:0005575	GO:0008150
LOC_Os01g27210	15170345-15171860	-	glutathione S-transferase, putative, expressed	GO:0016740	GO:0009056	GO:0009987	GO:0019748	GO:0008152	GO:0005737
LOC_Os01g27230	15185076-15188301	-	12-oxophytodienoate reductase, putative, expressed	GO:0006950	GO:0003824	GO:0008152
LOC_Os01g27240	15192860-15195698	-	12-oxophytodienoate reductase, putative, expressed	GO:0006950	GO:0003824	GO:0008152
LOC_Os01g27260	15216813-15217959	-	glutathione S-transferase, putative, expressed	GO:0016740	GO:0009056	GO:0009987	GO:0019748	GO:0008152	GO:0005737
LOC_Os01g27300	15234445-15234693	+	glutathione S-transferase GSTF1, putative, expressed	GO:0016740	GO:0009056	GO:0009987	GO:0019748	GO:0008152	GO:0005737
LOC_Os01g27340	15258670-15260287	-	glutathione S-transferase, putative, expressed	GO:0016740	GO:0009056	GO:0009987	GO:0019748	GO:0008152	GO:0005737
LOC_Os01g27350	15276284-15276736	-	CXE carboxylesterase, putative, expressed	GO:0005575	GO:0008152	GO:0016787
LOC_Os01g27360	15281130-15283073	-	glutathione S-transferase, putative, expressed	GO:0016740	GO:0009056	GO:0009987	GO:0019748	GO:0008152	GO:0005737
LOC_Os01g27390	15291669-15294415	+	glutathione S-transferase, putative, expressed	GO:0016740	GO:0009056	GO:0009987	GO:0019748	GO:0008152	GO:0005737
LOC_Os01g27480	15344380-15345409	+	glutathione S-transferase, putative, expressed	GO:0016740	GO:0009056	GO:0009987	GO:0019748	GO:0008152	GO:0005737
LOC_Os01g27520	15356779-15360684	-	tRNA synthetases class II domain containing protein, expressed	GO:0000166	GO:0003824	GO:0003676	GO:0006412	GO:0006139	GO:0005829
LOC_Os01g27600	15393438-15395769	+	expressed protein	GO:0005623	GO:0003674	GO:0008150
LOC_Os01g27630	15410777-15412081	+	glutathione S-transferase, putative, expressed	GO:0016740	GO:0009056	GO:0009987	GO:0019748	GO:0008152	GO:0005737
LOC_Os01g27650	15418911-15421118	-	pentatricopeptide, putative, expressed	GO:0005575	GO:0008150
LOC_Os01g27700	15445458-15447633	+	laccase precursor protein, putative, expressed	GO:0005576	GO:0009058	GO:0009987	GO:0019748	GO:0008152	GO:0008150	GO:0005623	GO:0005488
LOC_Os01g27720	15453620-15457813	+	E3 ubiquitin-protein ligase MGRN1, putative, expressed	GO:0009058	GO:0006464	GO:0005488	GO:0005886
LOC_Os01g27730	15462065-15466760	-	GTPase of unknown function domain containing protein, putative, expressed	GO:0005575	GO:0005730	GO:0000166	GO:0008150
LOC_Os01g27740	15474284-15478322	-	dnaJ domain containing protein, expressed	GO:0019538	GO:0009987	GO:0005575	GO:0005515
LOC_Os01g27770	15503196-15511672	+	expressed protein	GO:0003824	GO:0008152	GO:0000003	GO:0009791	GO:0009790	GO:0009987	GO:0009536
LOC_Os01g27890	15581786-15583686	-	cytochrome P450, putative, expressed	GO:0005623	GO:0003674	GO:0005488	GO:0003824	GO:0008152	GO:0019825
LOC_Os01g27940	15618221-15624566	-	cyclin-L1-1, putative, expressed	GO:0008152	GO:0009987	GO:0005575	GO:0009058	GO:0006139	GO:0006950	GO:0009628	GO:0030234	GO:0007049
LOC_Os01g27990	15644812-15649520	+	NPL4, putative, expressed	GO:0003674	GO:0005829	GO:0008150
LOC_Os01g28030	15672566-15676615	-	peroxidase precursor, putative, expressed	GO:0005623	GO:0006950	GO:0005488	GO:0003824	GO:0008152
LOC_Os01g28080	15714116-15714559	-	conserved hypothetical protein	GO:0016020	GO:0005773	GO:0003674	GO:0008150
LOC_Os01g28089	15739887-15741584	-	expressed protein	GO:0003674	GO:0005575	GO:0008150
LOC_Os01g28150	15777301-15780996	+	OsFBX6 - F-box domain containing protein, expressed	GO:0003674	GO:0008150
LOC_Os01g28290	15846225-15847694	-	expressed protein	GO:0008152	GO:0009987	GO:0016301	GO:0000166	GO:0006464	GO:0005886
LOC_Os01g28300	15850967-15854629	+	OsFBX7 - F-box domain containing protein, expressed	GO:0003674	GO:0008150
LOC_Os01g28450	15934491-15935319	+	SCP-like extracellular protein, expressed	GO:0003674	GO:0005618	GO:0006950	GO:0005576	GO:0009719	GO:0009607	GO:0009991
LOC_Os01g28474	15948776-15953098	+	transferase family protein, putative, expressed	GO:0008152	GO:0016740	GO:0008150
LOC_Os01g28500	15958735-15959500	-	SCP-like extracellular protein, expressed	GO:0003674	GO:0005618	GO:0006950	GO:0005576	GO:0009719	GO:0009607	GO:0009991
LOC_Os01g28540	15975324-15980624	+	stress regulated protein, putative, expressed	GO:0009536
LOC_Os01g28570	15990575-15991315	-	pentatricopeptide, putative, expressed	GO:0003674	GO:0005575	GO:0008150
LOC_Os01g28600	16000688-16003329	-	exo70 exocyst complex subunit family protein, putative, expressed	GO:0005576	GO:0005737	GO:0005829	GO:0006810	GO:0009987
LOC_Os01g28680	16046649-16056268	+	WD domain, G-beta repeat domain containing protein, expressed	GO:0005622	GO:0000166	GO:0008150
LOC_Os01g28690	16061947-16067662	+	nucleoporin autopeptidase domain containing protein, expressed	GO:0006810	GO:0005515	GO:0005635	GO:0005215
LOC_Os01g28730	16086623-16088672	+	protein kinase domain containing protein, expressed	GO:0008152	GO:0009987	GO:0007165	GO:0005515	GO:0016301	GO:0006464	GO:0004871	GO:0005886
LOC_Os01g28840	16151540-16154058	-	C4-dicarboxylate transporter/malic acid transport protein, expressed	GO:0006810	GO:0016020	GO:0019725	GO:0005886	GO:0005215
LOC_Os01g28980	16227537-16228044	+	proton-dependent oligopeptide transport, putative, expressed	GO:0016020	GO:0006810	GO:0005886	GO:0005215
LOC_Os01g29150	16325487-16328374	-	cytochrome P450 72A1, putative, expressed	GO:0008150	GO:0003824	GO:0009719	GO:0009628	GO:0008152	GO:0019825	GO:0005623	GO:0006629
LOC_Os01g29220	16364894-16369857	+	expressed protein	GO:0005623	GO:0003674	GO:0008150
LOC_Os01g29230	16377716-16389716	+	expressed protein	GO:0005623	GO:0003674	GO:0008150
LOC_Os01g29240	16392304-16393382	-	expressed protein	GO:0003674	GO:0008150
LOC_Os01g29280	16415041-16416138	+	expressed protein	GO:0003674	GO:0008150
LOC_Os01g29330	16435856-16436845	+	expressed protein	GO:0003674	GO:0005783	GO:0008150
LOC_Os01g29390	16468658-16479811	-	expressed protein	GO:0003674	GO:0005575	GO:0008150
LOC_Os01g29409	16480363-16494335	+	tRNA methyltransferase, putative, expressed	GO:0008150
LOC_Os01g29430	16495357-16503329	+	tetratricopeptide-like helical, putative, expressed	GO:0003674	GO:0006139
LOC_Os01g29469	16511526-16518660	-	dual specificity protein phosphatase, putative, expressed	GO:0016787	GO:0006464	GO:0008152	GO:0009987	GO:0005515	GO:0007165
LOC_Os01g29690	16636937-16637439	+	expressed protein	GO:0005623
LOC_Os01g29740	16659734-16664416	+	expressed protein	GO:0003674	GO:0008150
LOC_Os01g29840	16720504-16722617	-	no apical meristem protein, putative, expressed	GO:0005634	GO:0009058	GO:0006139	GO:0007275	GO:0003700	GO:0005737
LOC_Os01g29860	16729123-16730909	-	expressed protein	GO:0003674	GO:0008150
LOC_Os01g29870	16731644-16733719	+	multidrug resistance protein 9, putative, expressed	GO:0006810	GO:0009987	GO:0016787	GO:0005215	GO:0009056	GO:0006139	GO:0016020
LOC_Os01g30970	16928618-16929720	+	PMR5, putative, expressed	GO:0005575	GO:0008150
LOC_Os01g31110	17012521-17016324	+	CRS2-associated factor 1, chloroplast precursor, putative, expressed	GO:0003723	GO:0006139	GO:0009536
LOC_Os01g31220	17066935-17070832	-	expressed protein	GO:0003674	GO:0005794	GO:0008150
LOC_Os01g31270	17105524-17110230	-	annexin, putative, expressed	GO:0008289	GO:0006950	GO:0009628	GO:0005773	GO:0005623	GO:0005488
LOC_Os01g31370	17159673-17161710	-	glycosyltransferase, putative, expressed	GO:0016740	GO:0008152	GO:0008150
LOC_Os01g31470	17210255-17218310	-	mov34/MPN/PAD-1 family protein, expressed	GO:0016020	GO:0006464	GO:0006810	GO:0009987	GO:0016043	GO:0005515
LOC_Os01g31580	17266159-17274840	-	BZIP protein, putative, expressed	GO:0003674	GO:0009058	GO:0006464	GO:0005886
LOC_Os01g31629	17309298-17325760	-	expressed protein	GO:0003674	GO:0008150
LOC_Os01g31770	17394269-17404492	+	oxidoreductase, 2OG-Fe oxygenase family protein, putative, expressed	GO:0005575	GO:0003824	GO:0005488	GO:0008152
LOC_Os01g31800	17420432-17421291	+	Core histone H2A/H2B/H3/H4 domain containing protein, putative, expressed	GO:0003677	GO:0005634	GO:0016043	GO:0006259	GO:0005622
LOC_Os01g31870	17454023-17465049	-	natural resistance-associated macrophage protein, putative, expressed	GO:0006810	GO:0009987	GO:0005215	GO:0005886	GO:0008150	GO:0019725
LOC_Os01g31940	17490452-17491820	-	purine permease, putative, expressed	GO:0016020	GO:0006810	GO:0009987	GO:0005215
LOC_Os01g31980	17504338-17512384	-	MATE efflux family protein, putative, expressed	GO:0006810	GO:0016020	GO:0009987	GO:0005215	GO:0009536
LOC_Os01g32090	17559698-17567805	-	PPR repeat domain containing protein, putative, expressed	GO:0008150
LOC_Os01g32120	17581113-17582133	+	OsCML11 - Calmodulin-related calcium sensor protein, expressed	GO:0006810	GO:0005515	GO:0005488	GO:0005773
LOC_Os01g32130	17583645-17586310	+	expressed protein	GO:0003674	GO:0005575	GO:0008150
LOC_Os01g32170	17605172-17607576	+	pentatricopeptide, putative, expressed	GO:0003674	GO:0005575	GO:0008150
LOC_Os01g32300	17708791-17713472	+	expressed protein	GO:0003674	GO:0005575	GO:0008150
LOC_Os01g32330	17740974-17742308	+	heavy metal-associated domain containing protein, expressed	GO:0005575	GO:0005488	GO:0006810
LOC_Os01g32350	17746363-17752090	+	OsClp2 - Putative Clp protease homologue, expressed	GO:0009536	GO:0016787	GO:0019538	GO:0009579
LOC_Os01g32364	17756051-17765020	+	Os1bglu1 - beta-mannosidase/glucosidase homologue, expressed	GO:0016787	GO:0008152	GO:0005618	GO:0005975	GO:0005840	GO:0005829
LOC_Os01g32720	17935889-17947080	+	expressed protein	GO:0006950	GO:0009607	GO:0005634	GO:0007165	GO:0009058	GO:0006139	GO:0003700	GO:0000003	GO:0009791	GO:0009908
LOC_Os01g32770	17975816-17977327	-	DUF260 domain containing protein, putative, expressed	GO:0005575	GO:0009058	GO:0006139
LOC_Os01g32780	17990828-17993764	-	universal stress protein domain containing protein, putative, expressed	GO:0003674	GO:0005575	GO:0006950
LOC_Os01g32790	17994549-17997769	-	expressed protein	GO:0005575	GO:0005488	GO:0008150
LOC_Os01g32800	17999299-18002878	-	proteasome subunit, putative, expressed	GO:0003674	GO:0005634	GO:0005622	GO:0019538	GO:0009056	GO:0009987	GO:0005829
LOC_Os01g32830	18013675-18017027	-	expressed protein	GO:0016020	GO:0009536
LOC_Os01g32870	18041759-18050240	+	heat shock protein DnaJ, putative, expressed	GO:0019538	GO:0009987	GO:0009628	GO:0009606	GO:0005515
LOC_Os01g32890	18062446-18063975	-	expressed protein	GO:0005730	GO:0009058	GO:0006139
LOC_Os01g32920	18073579-18074498	+	ZOS1-08 - C2H2 zinc finger protein, expressed	GO:0009058	GO:0006139	GO:0005622	GO:0003700
LOC_Os01g32964	18087601-18095186	-	protein phosphotase protein, putative, expressed	GO:0005575	GO:0008152	GO:0009987	GO:0003824	GO:0008150	GO:0016787
LOC_Os01g32980	18101551-18111348	-	mitochondrial carrier protein, putative, expressed	GO:0006810	GO:0005215	GO:0016020	GO:0005739	GO:0005488	GO:0009987
LOC_Os01g33000	18124929-18128894	+	expressed protein	GO:0003674	GO:0008150
LOC_Os01g33020	18135288-18138335	-	trafficking protein particle complex subunit 1, putative, expressed	GO:0006810	GO:0003674	GO:0005829	GO:0009987
LOC_Os01g33030	18140743-18142908	-	Brix domain containing protein, putative, expressed	GO:0003674	GO:0005730	GO:0008150
LOC_Os01g33040	18150894-18157844	+	kinesin motor domain containing protein, expressed	GO:0007049	GO:0007275	GO:0008152	GO:0005575	GO:0009987	GO:0009653	GO:0003774	GO:0016043
LOC_Os01g33050	18158641-18163549	-	ribosomal protein L24, putative, expressed	GO:0005840	GO:0009987	GO:0005730	GO:0005829	GO:0006412	GO:0005198
LOC_Os01g33060	18163746-18173603	+	HEAT repeat family protein, putative, expressed	GO:0008150	GO:0005488
LOC_Os01g33070	18176535-18177876	+	pentatricopeptide repeat protein PPR868-14, putative, expressed	GO:0003674	GO:0005575	GO:0008150
LOC_Os01g33080	18186985-18193374	+	fimbrin-like protein 2, putative, expressed	GO:0005515	GO:0008150
LOC_Os01g33090	18205177-18208221	+	expressed protein	GO:0000166	GO:0016301	GO:0006464	GO:0005618	GO:0007165	GO:0005886	GO:0009536
LOC_Os01g33110	18229321-18233091	+	receptor-like protein kinase 5 precursor, putative, expressed	GO:0016020	GO:0008152	GO:0009987	GO:0005575	GO:0016301	GO:0006464	GO:0005886
LOC_Os01g33160	18259565-18267198	+	stress responsive A/B Barrel domain containing protein, expressed	GO:0006950	GO:0009607	GO:0005829	GO:0005886
LOC_Os01g33300	18352818-18354506	-	polygalacturonase, putative, expressed	GO:0005623	GO:0005975	GO:0016787
LOC_Os01g33350	18364956-18366441	-	zinc-binding protein, putative, expressed	GO:0005575	GO:0008150	GO:0005488
LOC_Os01g33370	18374765-18376668	-	zinc-binding protein, putative, expressed	GO:0005575	GO:0008150	GO:0005488
LOC_Os01g33650	18520580-18522052	+	expressed protein	GO:0003674	GO:0005575	GO:0008150
LOC_Os01g33684	18531902-18540820	-	disease resistance RPP13-like protein 1, putative, expressed	GO:0005515	GO:0006950
LOC_Os01g33784	18595126-18597589	+	lipase family protein, putative, expressed	GO:0008152	GO:0009058	GO:0005975	GO:0006091	GO:0016787	GO:0006629
LOC_Os01g33800	18600976-18611575	+	heat shock protein DnaJ, putative, expressed	GO:0019538	GO:0009987	GO:0005515
LOC_Os01g33810	18613744-18616560	+	disease resistance protein RPM1, putative, expressed	GO:0006950	GO:0008219	GO:0005515	GO:0000166	GO:0005886
LOC_Os01g33840	18622231-18624007	+	heat shock protein binding protein, putative, expressed	GO:0019538	GO:0009987	GO:0005515
LOC_Os01g33869	18626121-18641762	+	expressed protein	GO:0005575	GO:0008150	GO:0005488
LOC_Os01g33910	18652227-18652931	+	expressed protein	GO:0005575	GO:0008150	GO:0005488
LOC_Os01g33930	18659094-18665469	+	expressed protein	GO:0005575	GO:0008150	GO:0005488
LOC_Os01g33950	18671229-18675674	+	expressed protein	GO:0007165	GO:0016301	GO:0000166	GO:0006464	GO:0005886
LOC_Os01g34000	18710781-18711770	+	conserved hypothetical protein	GO:0005575	GO:0008150	GO:0005488
LOC_Os01g34010	18719946-18723104	+	expressed protein	GO:0005575	GO:0008150	GO:0005488
LOC_Os01g34060	18755268-18756900	+	MYB family transcription factor, putative, expressed	GO:0003677	GO:0009058	GO:0006139	GO:0003700
LOC_Os01g34080	18763270-18774476	+	armadillo/beta-catenin-like repeat family protein, expressed	GO:0008150	GO:0005488	GO:0009536
LOC_Os01g34190	18847970-18851815	+	G-patch domain containing protein, expressed	GO:0005634	GO:0006950	GO:0006259	GO:0000166	GO:0005737	GO:0003676	GO:0009536
LOC_Os01g34200	18853567-18857379	+	AATF, putative, expressed	GO:0003674	GO:0005634	GO:0008150
LOC_Os01g34220	18869711-18870733	-	OsFBX11 - F-box domain containing protein, expressed	GO:0003674	GO:0005575	GO:0008150
LOC_Os01g34270	18892739-18893770	-	OsFBX12 - F-box domain containing protein, expressed	GO:0003674	GO:0005575	GO:0008150
LOC_Os01g34330	18923606-18939279	+	BAH domain containing protein, expressed	GO:0003677	GO:0006139	GO:0009058
LOC_Os01g34390	18961318-18969005	-	prenyltransferase, putative, expressed	GO:0016740	GO:0008152	GO:0016020	GO:0005739	GO:0009058	GO:0009987
LOC_Os01g34420	18977424-18978320	+	expressed protein	GO:0003674	GO:0005575	GO:0008150
LOC_Os01g34430	18979441-18989543	+	expressed protein	GO:0003674	GO:0005575	GO:0008150
LOC_Os01g34450	18992785-18994974	+	expressed protein	GO:0003824	GO:0009058	GO:0009987	GO:0008152	GO:0009536
LOC_Os01g34480	19009708-19014185	+	NAD dependent epimerase/dehydratase family protein, putative, expressed	GO:0003824	GO:0005575	GO:0005829	GO:0008152	GO:0005886
LOC_Os01g34620	19089909-19094304	+	OsGrx_S15.1 - glutaredoxin subgroup II, expressed	GO:0005488	GO:0005739	GO:0019725
LOC_Os01g34680	19123411-19129192	-	expressed protein	GO:0005622	GO:0000166	GO:0005886	GO:0006950	GO:0009628	GO:0009719
LOC_Os01g34690	19129968-19133883	-	expressed protein	GO:0016020	GO:0008150	GO:0005886
LOC_Os01g34700	19135802-19139895	+	dienelactone hydrolase family protein, expressed	GO:0008152	GO:0016787	GO:0005829	GO:0008150	GO:0016740	GO:0009536
LOC_Os01g34780	19177736-19185746	-	protein binding protein, putative, expressed	GO:0005515	GO:0005829	GO:0006139
LOC_Os01g34850	19242042-19243853	+	OsHKT2;3 - Na+ transporter, expressed	GO:0006810	GO:0009987	GO:0006950	GO:0009628	GO:0005215	GO:0005886
LOC_Os01g34870	19252668-19257404	+	expressed protein	GO:0009536
LOC_Os01g34880	19258341-19260839	-	callose synthase, putative, expressed	GO:0016020	GO:0016740	GO:0008152	GO:0009058	GO:0005975	GO:0009987	GO:0006810	GO:0005886	GO:0008150
LOC_Os01g34900	19281427-19282266	-	GLUCAN SYNTHASE-LIKE protein, putative, expressed	GO:0016020	GO:0016740	GO:0009058	GO:0005975	GO:0009987	GO:0005886
LOC_Os01g34920	19295569-19302138	-	beta-galactosidase precursor, putative, expressed	GO:0005623	GO:0008152	GO:0016787	GO:0005975
LOC_Os01g34930	19303350-19306036	-	callose synthase, putative, expressed	GO:0016020	GO:0016740	GO:0008152	GO:0009058	GO:0005975	GO:0009987	GO:0006810	GO:0005886	GO:0008150
LOC_Os01g34950	19338943-19340136	-	expressed protein	GO:0005575	GO:0008150	GO:0005515
LOC_Os01g34970	19352055-19359550	+	MDR-like ABC transporter, putative, expressed	GO:0006810	GO:0009987	GO:0005575	GO:0016787	GO:0005215	GO:0009056	GO:0006139	GO:0005886
LOC_Os01g35030	19378169-19387198	+	MDR-like ABC transporter, putative, expressed	GO:0006810	GO:0009987	GO:0005575	GO:0016787	GO:0005215	GO:0009056	GO:0006139	GO:0005886
LOC_Os01g35040	19389831-19392858	+	ZOS1-09 - C2H2 zinc finger protein, expressed	GO:0019538	GO:0009056	GO:0009987	GO:0016787	GO:0005488
LOC_Os01g35050	19394462-19405480	-	early-responsive to dehydration protein-related, putative, expressed	GO:0005886
LOC_Os01g35100	19434294-19435079	-	zinc finger, C3HC4 type domain containing protein, expressed	GO:0005488
LOC_Os01g35120	19437901-19438692	-	zinc finger, C3HC4 type domain containing protein, expressed	GO:0005488
LOC_Os01g35170	19466274-19469025	+	tRNA methyltransferase, putative, expressed	GO:0006139	GO:0016740	GO:0009536
LOC_Os01g35230	19505311-19508412	-	1-aminocyclopropane-1-carboxylate oxidase homolog 1, putative, expressed	GO:0005575	GO:0008152	GO:0008150
LOC_Os01g35850	19851671-19854265	-	Ras family domain containing protein, expressed	GO:0007165	GO:0000166	GO:0006810	GO:0005886
LOC_Os01g35990	19911223-19914280	-	RNAse P Rpr2/Rpp21 subunit domain containing protein, expressed	GO:0003674	GO:0005575	GO:0008150
LOC_Os01g36070	19959667-19961992	+	nodulin MtN3 family protein, putative, expressed	GO:0016020	GO:0006810	GO:0009987	GO:0005215	GO:0003674	GO:0005623	GO:0005886	GO:0008150
LOC_Os01g36080	19962457-19970111	-	protein phosphatase 2C containing protein, expressed	GO:0005575	GO:0016301	GO:0000166	GO:0006464	GO:0008152	GO:0009987	GO:0003824	GO:0016787
LOC_Os01g36090	19972083-19973030	+	DNA-damage-repair/toleration protein DRT102, putative, expressed	GO:0006950	GO:0006259	GO:0005634	GO:0009628	GO:0005829	GO:0005737
LOC_Os01g36229	20041617-20044744	+	expressed protein	GO:0003677	GO:0005634	GO:0009058	GO:0006139	GO:0009908	GO:0005618	GO:0003700
LOC_Os01g36240	20061961-20066530	+	peroxidase precursor, putative, expressed	GO:0005623	GO:0006950	GO:0005488	GO:0003824	GO:0008152
LOC_Os01g36294	20124194-20126856	+	cytochrome P450, putative, expressed	GO:0005623	GO:0003674	GO:0005488	GO:0003824	GO:0008152	GO:0019825
LOC_Os01g36350	20153480-20156427	+	cytochrome P450, putative, expressed	GO:0003674	GO:0005488	GO:0003824	GO:0008152	GO:0019825
LOC_Os01g36460	20240497-20242740	-	MYB family transcription factor, putative, expressed	GO:0009058	GO:0006139
LOC_Os01g36540	20280855-20282564	+	pentatricopeptide, putative, expressed	GO:0008150
LOC_Os01g36550	20284447-20287465	+	protein kinase family protein, putative, expressed	GO:0005623	GO:0008152	GO:0009987	GO:0009056	GO:0016301	GO:0006464
LOC_Os01g36560	20287702-20290661	-	auxin-induced protein 5NG4, putative, expressed	GO:0003674	GO:0016020
LOC_Os01g36570	20292590-20292886	+	glycine-rich protein 2, putative	GO:0003677	GO:0003723	GO:0006950	GO:0009628	GO:0006139	GO:0006259	GO:0003676
LOC_Os01g36580	20299522-20302467	-	auxin-induced protein 5NG4, putative, expressed	GO:0003674	GO:0016020
LOC_Os01g36590	20304884-20310385	-	nodulin, putative, expressed	GO:0003674	GO:0016020
LOC_Os01g36600	20312945-20314180	-	PPR repeat domain containing protein, putative, expressed	GO:0003674	GO:0008150
LOC_Os01g36610	20314316-20316106	+	expressed protein	GO:0003674	GO:0005575	GO:0008150
LOC_Os01g36620	20317862-20319378	-	pectate lyase family protein, expressed	GO:0003824	GO:0008152
LOC_Os01g36630	20322698-20326376	+	jmjC domain-containing protein 4, putative, expressed	GO:0005575	GO:0009058	GO:0006139	GO:0008150	GO:0003700
LOC_Os01g36640	20327990-20334833	+	disease resistance protein RPM1, putative, expressed	GO:0006950	GO:0008219	GO:0005515	GO:0000166	GO:0005886
LOC_Os01g36660	20338108-20341899	-	carboxyl-terminal peptidase, putative, expressed	GO:0005623	GO:0008150
LOC_Os01g36670	20351524-20364454	-	expressed protein	GO:0005575	GO:0003677	GO:0008150	GO:0005515
LOC_Os01g36720	20386195-20388517	-	transporter, major facilitator family, putative, expressed	GO:0005215	GO:0006810	GO:0009987	GO:0005886
LOC_Os01g36790	20464606-20469249	-	TKL_IRAK_DUF26-lf.2 - DUF26 kinases have homology to DUF26 containing loci, expressed	GO:0005623	GO:0008152	GO:0009987	GO:0016301	GO:0006464
LOC_Os01g36830	20486362-20488635	+	polygalacturonase, putative, expressed	GO:0005623	GO:0005975	GO:0016787
LOC_Os01g36840	20489154-20501766	-	ATP-binding region, ATPase-like domain containing protein, expressed	GO:0000166	GO:0005575	GO:0009536	GO:0008150
LOC_Os01g36870	20535086-20538945	-	phox domain-containing protein, putative, expressed	GO:0007154	GO:0007165	GO:0008289
LOC_Os01g36930	20581615-20589583	-	ubiquitin carboxyl-terminal hydrolase 6, putative, expressed	GO:0016787	GO:0008152	GO:0005575	GO:0006464	GO:0005515
LOC_Os01g36940	20595192-20598852	+	OsFBX13 - F-box domain containing protein, expressed	GO:0003674	GO:0008150
LOC_Os01g36950	20599314-20602261	-	N-rich protein, putative, expressed	GO:0003674
LOC_Os01g36970	20628647-20631891	+	expressed protein	GO:0008150
LOC_Os01g37000	20640981-20643886	+	carboxyl-terminal peptidase, putative, expressed	GO:0005623	GO:0008150
LOC_Os01g37020	20651544-20654884	+	carboxyl-terminal peptidase, putative, expressed	GO:0005623	GO:0008150
LOC_Os01g37030	20656425-20656890	-	conserved hypothetical protein	GO:0003674	GO:0005575	GO:0008150
LOC_Os01g37050	20665462-20671097	-	ribonuclease III domain protein, putative, expressed	GO:0006139	GO:0005634	GO:0008152	GO:0004518	GO:0003723	GO:0005737
LOC_Os01g37090	20700553-20703076	+	expressed protein	GO:0003674	GO:0008150	GO:0009536
LOC_Os01g37100	20705750-20707408	-	RWP-RK domain-containing protein, putative, expressed	GO:0005623	GO:0009058	GO:0006139	GO:0003700
LOC_Os01g37110	20714138-20716708	+	ABIL2, putative, expressed	GO:0003674	GO:0005575	GO:0008150
LOC_Os01g37120	20717034-20722254	-	WD domain, G-beta repeat domain containing protein, expressed	GO:0005622	GO:0000166
LOC_Os01g37260	20805790-20810166	+	OsFBX14 - F-box domain containing protein, expressed	GO:0003674	GO:0008150
LOC_Os01g37460	20935789-20937446	+	zinc finger family protein, putative, expressed	GO:0005488	GO:0005622	GO:0008150
LOC_Os01g37470	20938332-20941357	-	asp/Glu racemase, putative, expressed	GO:0003824	GO:0008152	GO:0009987	GO:0009536
LOC_Os01g37480	20942118-20945758	-	expressed protein	GO:0003674	GO:0005575	GO:0008150
LOC_Os01g37490	20950401-20951941	-	dynein light chain type 1 domain containing protein, expressed	GO:0008152	GO:0005856	GO:0003774	GO:0009987
LOC_Os01g37510	20953958-20955515	-	peptide deformylase, putative, expressed	GO:0016787	GO:0005618	GO:0006412	GO:0005739	GO:0006464	GO:0009536
LOC_Os01g37560	20987760-20992534	+	chaperone protein dnaJ 49, putative, expressed	GO:0019538	GO:0009987	GO:0005515	GO:0005886
LOC_Os01g37590	21038806-21041083	+	peptide transporter PTR2, putative, expressed	GO:0006810	GO:0006950	GO:0016020	GO:0009719	GO:0005215
LOC_Os01g37600	21041870-21047241	-	agenet domain containing protein, expressed	GO:0003723	GO:0005634	GO:0008150
LOC_Os01g37630	21056631-21058040	-	esterase, putative, expressed	GO:0005575	GO:0016787	GO:0008152
LOC_Os01g37650	21062329-21063718	-	esterase, putative, expressed	GO:0005575	GO:0016787	GO:0008152
LOC_Os01g37750	21114737-21115791	-	glutathione S-transferase, putative, expressed	GO:0016740	GO:0009056	GO:0009987	GO:0019748	GO:0008152	GO:0005737
LOC_Os01g37760	21118894-21124772	+	glutamate dehydrogenase protein, putative, expressed	GO:0005575	GO:0008152	GO:0009987	GO:0003824	GO:0005488
LOC_Os01g37770	21124856-21128357	-	RWD domain containing protein, expressed	GO:0005575	GO:0008150
LOC_Os01g37790	21138870-21143094	+	expressed protein	GO:0003674	GO:0005575	GO:0008150
LOC_Os01g37800	21143775-21146236	-	ras-related protein, putative, expressed	GO:0016020	GO:0005794	GO:0008150	GO:0006810	GO:0009987	GO:0000166	GO:0005886	GO:0005773
LOC_Os01g37820	21151490-21155639	-	oxidoreductase/ transition metal ion binding protein, putative, expressed	GO:0008150
LOC_Os01g37825	21159072-21167577	+	M16 domain containing zinc peptidase, putative, expressed	GO:0005488	GO:0019538	GO:0016787	GO:0003824	GO:0009536	GO:0005739
LOC_Os01g37832	21167873-21172661	+	thioredoxin, putative, expressed	GO:0003674	GO:0005575	GO:0008150
LOC_Os01g37837	21175744-21179966	+	seryl-tRNA synthetase, putative, expressed	GO:0008150	GO:0008152	GO:0003824	GO:0000166	GO:0005829	GO:0006139	GO:0006412
LOC_Os01g37842	21181431-21184378	+	expressed protein	GO:0003674	GO:0005575	GO:0008150
LOC_Os01g37850	21184942-21187426	+	expressed protein	GO:0003674	GO:0008150
LOC_Os01g37870	21195398-21202961	+	PPR repeat domain containing protein, putative, expressed	GO:0008150
LOC_Os01g37910	21230393-21234929	+	vacuolar-processing enzyme precursor, putative, expressed	GO:0019538	GO:0008152	GO:0016787	GO:0009987	GO:0005773
LOC_Os01g37960	21265644-21270839	-	hydrolase, putative, expressed	GO:0006950	GO:0005783	GO:0019538	GO:0008152	GO:0016787	GO:0005886
LOC_Os01g37990	21282643-21284848	+	expressed protein	GO:0005623	GO:0005515	GO:0016020	GO:0007165	GO:0004872	GO:0016043	GO:0009987	GO:0006810
LOC_Os01g38110	21342129-21344066	-	cytochrome P450, putative, expressed	GO:0003674	GO:0005488	GO:0003824	GO:0008152	GO:0019825
LOC_Os01g38120	21348036-21349674	-	plant protein of unknown function domain containing protein, expressed	GO:0003674	GO:0005575	GO:0008150
LOC_Os01g38180	21381884-21389644	+	peptidyl-prolyl isomerase, putative, expressed	GO:0016020	GO:0003824	GO:0006464	GO:0005488	GO:0005515	GO:0005773
LOC_Os01g38190	21392229-21393771	-	plant protein of unknown function domain containing protein, expressed	GO:0003674	GO:0005575	GO:0008150
LOC_Os01g38359	21525440-21549830	+	peptidyl-prolyl cis-trans isomerase, FKBP-type, putative, expressed	GO:0016020	GO:0003824	GO:0006464	GO:0005488	GO:0005515	GO:0005773
LOC_Os01g38380	21555564-21556757	-	plant protein of unknown function domain containing protein, expressed	GO:0003674	GO:0005575	GO:0008150
LOC_Os01g38430	21603411-21605345	-	plant protein of unknown function domain containing protein, expressed	GO:0003674	GO:0005575	GO:0008150
LOC_Os01g38480	21623575-21626767	-	GA18326-PA, putative, expressed	GO:0003674	GO:0005575	GO:0008150
LOC_Os01g38490	21627154-21627998	-	expressed protein	GO:0003674	GO:0008150
LOC_Os01g38500	21628691-21630777	-	DUF538 domain containing protein, putative, expressed	GO:0005575	GO:0008150
LOC_Os01g38510	21632407-21632649	+	protein transport protein Sec61 subunit beta, putative, expressed	GO:0005215	GO:0006810
LOC_Os01g38610	21687401-21689929	-	helix-loop-helix DNA-binding domain containing protein, expressed	GO:0003677	GO:0005634	GO:0009058	GO:0006139	GO:0003700
LOC_Os01g38620	21698949-21704210	-	3-5 exonuclease/ nucleic acid binding protein, putative, expressed	GO:0003723	GO:0004518	GO:0008152	GO:0005622	GO:0006139	GO:0003676
LOC_Os01g38660	21715723-21716605	-	expressed protein	GO:0003674	GO:0008150	GO:0005886
LOC_Os01g38670	21719861-21722141	+	transporter family protein, putative, expressed	GO:0006810	GO:0016020	GO:0009987	GO:0005634	GO:0005575	GO:0005215	GO:0005773	GO:0005886
LOC_Os01g38680	21724008-21725863	-	transporter family protein, putative, expressed	GO:0006810	GO:0016020	GO:0009987	GO:0005634	GO:0005575	GO:0005215	GO:0005773	GO:0005886
LOC_Os01g38690	21730389-21733951	+	nucleic acid binding protein, putative, expressed	GO:0005488
LOC_Os01g38700	21736068-21737326	-	nucleic acid binding protein, putative, expressed	GO:0005488	GO:0005622	GO:0003676
LOC_Os01g38710	21737641-21738474	+	nucleic acid binding protein, putative, expressed	GO:0005488
LOC_Os01g38720	21742309-21744055	+	nucleic acid binding protein, putative, expressed	GO:0005488
LOC_Os01g38760	21756985-21757704	+	nucleic acid binding protein, putative, expressed	GO:0005488	GO:0005622	GO:0003676
LOC_Os01g38780	21759934-21761424	-	nucleic acid binding protein, putative, expressed	GO:0005488	GO:0005622	GO:0003676
LOC_Os01g38850	21795493-21797134	-	receptor-like serine-threonine protein kinase, putative, expressed	GO:0005623	GO:0008152	GO:0009987	GO:0016301	GO:0006464
LOC_Os01g38980	21900045-21903309	-	calmodulin-binding protein, putative, expressed	GO:0009058	GO:0006464	GO:0005515
LOC_Os01g38990	21917966-21921710	+	mitochondrial carrier protein, putative, expressed	GO:0006810	GO:0009987	GO:0016020	GO:0005739	GO:0005488	GO:0005215
LOC_Os01g39010	21933264-21936072	+	50S ribosomal protein, putative, expressed	GO:0005840	GO:0006412	GO:0005622	GO:0005198
LOC_Os01g39040	21944097-21945426	-	DUF260 domain containing protein, putative, expressed	GO:0005634	GO:0005654	GO:0007275	GO:0005515	GO:0009908
LOC_Os01g39070	21965383-21966047	-	DUF260 domain containing protein, putative, expressed	GO:0008150	GO:0009536
LOC_Os01g39100	21973687-21980482	+	zinc finger C-x8-C-x5-C-x3-H type family protein, expressed	GO:0005488	GO:0000003	GO:0009791	GO:0009790	GO:0003676
LOC_Os01g39110	21992872-21997045	+	ZOS1-10 - C2H2 zinc finger protein, expressed	GO:0009058	GO:0006139	GO:0005488	GO:0005622	GO:0003700	GO:0003676
LOC_Os01g39120	22004910-22005367	-	RING zinc finger ankyrin protein, putative, expressed	GO:0005515	GO:0005488
LOC_Os01g39134	22021847-22027269	-	EF hand family protein, putative, expressed	GO:0005488	GO:0008150	GO:0005886
LOC_Os01g39150	22036830-22037585	+	DUF260 domain containing protein, putative, expressed	GO:0009987	GO:0003674	GO:0005634	GO:0007275	GO:0007049
LOC_Os01g39160	22039590-22040105	+	DUF260 domain containing protein, putative, expressed	GO:0005634	GO:0005654	GO:0007275	GO:0005515	GO:0009908
LOC_Os01g39180	22042930-22045314	+	DUF260 domain containing protein, putative, expressed	GO:0005739	GO:0008150
LOC_Os01g39220	22064321-22064740	+	DUF260 domain containing protein, putative, expressed	GO:0008150	GO:0009536
LOC_Os01g39280	22091548-22091889	-	expressed protein	GO:0009058	GO:0009987	GO:0005515	GO:0006950	GO:0008152	GO:0005623	GO:0005829	GO:0009628	GO:0005886
LOC_Os01g39290	22098320-22099659	-	harpin-induced protein 1 domain containing protein, expressed	GO:0003674	GO:0005886
LOC_Os01g39330	22138043-22142486	+	helix-loop-helix DNA-binding domain containing protein, expressed	GO:0003677	GO:0005634	GO:0008150	GO:0009058	GO:0006139	GO:0003700
LOC_Os01g39350	22146536-22148748	+	protein kinase domain containing protein, expressed	GO:0008152	GO:0009987	GO:0016301	GO:0000166	GO:0005829	GO:0006464
LOC_Os01g39380	22163096-22180429	-	SCD1, putative, expressed	GO:0005622	GO:0007049	GO:0016049	GO:0009791
LOC_Os01g39430	22217649-22219230	+	anthocyanin regulatory protein, putative	GO:0005634	GO:0005515	GO:0009653	GO:0016043	GO:0030154	GO:0007275	GO:0009058	GO:0006139	GO:0003700
LOC_Os01g39600	22337346-22341545	-	expressed protein	GO:0005623	GO:0007165	GO:0016301	GO:0000166	GO:0006464
LOC_Os01g39630	22353190-22358405	-	DNA repair protein Rad51, putative, expressed	GO:0005575	GO:0006950	GO:0006259	GO:0000166	GO:0003824	GO:0003677	GO:0007049	GO:0005515
LOC_Os01g39650	22365507-22369394	-	programmed cell death protein 2, putative, expressed	GO:0005488	GO:0005737
LOC_Os01g39670	22375575-22377560	+	OsFBD1 - F-box and FBD domain containing protein, expressed	GO:0003674	GO:0008150
LOC_Os01g39770	22427831-22430870	+	calcineurin B, putative, expressed	GO:0016020	GO:0005773	GO:0005515	GO:0005488	GO:0008150	GO:0006950	GO:0009628	GO:0005886	GO:0005737
LOC_Os01g39780	22436013-22438392	+	expressed protein	GO:0003674	GO:0009536	GO:0005739	GO:0008150
LOC_Os01g39790	22439033-22442003	-	esterase/lipase/thioesterase, putative, expressed	GO:0005575	GO:0008152	GO:0003824	GO:0008150
LOC_Os01g39800	22446210-22449819	-	esterase, putative, expressed	GO:0005575	GO:0008152	GO:0003824	GO:0008150
LOC_Os01g39810	22450498-22456233	+	Alg9-like mannosyltransferase protein, putative, expressed	GO:0009058	GO:0006464	GO:0006629	GO:0016740	GO:0016020	GO:0005783	GO:0009987
LOC_Os01g39830	22466546-22472589	+	beta-galactosidase, putative, expressed	GO:0005618	GO:0008152	GO:0005515	GO:0016787	GO:0005575	GO:0005975
LOC_Os01g39860	22489496-22491483	+	1-aminocyclopropane-1-carboxylate oxidase protein, putative, expressed	GO:0009987	GO:0009058	GO:0005575	GO:0003824	GO:0008152
LOC_Os01g39960	22534999-22538743	+	lycopene epsilon cyclase, chloroplast precursor, putative, expressed	GO:0009058	GO:0009987	GO:0006629	GO:0006091	GO:0015979	GO:0003824	GO:0009536
LOC_Os01g39970	22538988-22542228	+	protein kinase domain containing protein, putative, expressed	GO:0008152	GO:0009987	GO:0016301	GO:0000166	GO:0006950	GO:0006464
LOC_Os01g40000	22557450-22561727	-	expressed protein	GO:0005575	GO:0003677	GO:0008150
LOC_Os01g40050	22591350-22596165	-	peptidyl-prolyl cis-trans isomerase, putative, expressed	GO:0019538	GO:0009987	GO:0003824	GO:0005575	GO:0006464
LOC_Os01g40070	22604519-22606808	+	expressed protein	GO:0016020	GO:0005773	GO:0005886	GO:0009536
LOC_Os01g40094	22617780-22624147	+	protein phosphatase 2C, putative, expressed	GO:0006464	GO:0008152	GO:0009987	GO:0003824	GO:0016787
LOC_Os01g40110	22625206-22628058	-	ZOS1-11 - C2H2 zinc finger protein, expressed	GO:0005488	GO:0005622	GO:0008150
LOC_Os01g40120	22632889-22637560	-	expressed protein	GO:0005488	GO:0005622	GO:0008150
LOC_Os01g40140	22641281-22642512	-	expressed protein	GO:0008152	GO:0000166	GO:0016787	GO:0009056	GO:0006139	GO:0005739
LOC_Os01g40150	22645023-22650145	+	eukaryotic translation initiation factor 5B, putative, expressed	GO:0008135	GO:0009056	GO:0006139	GO:0006412	GO:0000166	GO:0005886	GO:0016787
LOC_Os01g40160	22651086-22653720	-	OsFBX16 - F-box domain containing protein, expressed	GO:0003674	GO:0005575	GO:0008150
LOC_Os01g40170	22656369-22664571	+	translation initiation factor, putative, expressed	GO:0008135	GO:0009056	GO:0006139	GO:0006412	GO:0000166	GO:0005886	GO:0016787
LOC_Os01g40200	22683543-22688044	-	XIK, putative, expressed	GO:0009987	GO:0008152	GO:0003774	GO:0005856
LOC_Os01g40220	22695281-22695666	+	DEFL7 - Defensin and Defensin-like DEFL family	GO:0005623
LOC_Os01g40250	22709587-22728525	+	down-regulated in metastasis family protein, expressed	GO:0005794	GO:0008150	GO:0005488
LOC_Os01g40260	22731943-22733240	+	WRKY77, expressed	GO:0006950	GO:0009607	GO:0009719	GO:0007165	GO:0005515	GO:0009058	GO:0006139	GO:0003700
LOC_Os01g40280	22742519-22747184	+	integral membrane protein, putative, expressed	GO:0003674	GO:0008150
LOC_Os01g40310	22754488-22755471	-	expressed protein	GO:0003674	GO:0016020	GO:0009536	GO:0009579	GO:0008150
LOC_Os01g40320	22756079-22758879	+	DNA damage-binding protein 1, putative, expressed	GO:0005634	GO:0005515	GO:0003677	GO:0000003	GO:0009791	GO:0009790
LOC_Os01g40330	22767811-22772679	+	DUF630/DUF632 domains containing protein, putative, expressed	GO:0009058	GO:0006464
LOC_Os01g40340	22776946-22782787	+	SIT4 phosphatase-associated protein domain containing protein, expressed	GO:0003674	GO:0016020	GO:0005773	GO:0008150
LOC_Os01g40360	22785626-22787966	+	amino acid transporter family protein, putative, expressed	GO:0016020	GO:0006810	GO:0009987	GO:0005215
LOC_Os01g40370	22791112-22793723	+	phosphatase-associated family protein, putative, expressed	GO:0003674	GO:0016020	GO:0005773	GO:0008150
LOC_Os01g40380	22797625-22798966	+	amino acid/polyamine transporter II, putative	GO:0016020	GO:0005773	GO:0006810	GO:0009987	GO:0005215
LOC_Os01g40390	22803686-22808204	-	phosphatase-associated family protein, putative, expressed	GO:0003674	GO:0016020	GO:0005773	GO:0008150
LOC_Os01g40410	22815073-22817909	+	transmembrane amino acid transporter protein, putative, expressed	GO:0016020	GO:0005773	GO:0006810	GO:0009987	GO:0005215
LOC_Os01g40420	22820220-22823182	-	CBS domain containing membrane protein, putative, expressed	GO:0008150
LOC_Os01g40430	22824809-22827116	-	WRKY27, expressed	GO:0009058	GO:0006139	GO:0003700
LOC_Os01g40450	22835778-22840127	-	2-aminoethanethiol dioxygenase, putative, expressed	GO:0005575	GO:0003824	GO:0006091	GO:0008152
LOC_Os01g40480	22868546-22872149	-	anthranilate phosphoribosyltransferase, putative, expressed	GO:0003674	GO:0007275	GO:0005575	GO:0005886
LOC_Os01g40499	22879904-22895941	-	S-locus lectin protein kinase family protein, putative, expressed	GO:0005623	GO:0016301	GO:0000166	GO:0030246	GO:0009875	GO:0006464
LOC_Os01g40530	22897481-22898843	-	hsp20/alpha crystallin family protein, putative, expressed	GO:0003674	GO:0016020	GO:0006950	GO:0009628
LOC_Os01g40540	22899829-22900317	+	lectin receptor-type protein kinase, putative, expressed	GO:0008150	GO:0008152	GO:0009987	GO:0016301	GO:0005886
LOC_Os01g40550	22900967-22902320	-	hsp20/alpha crystallin family protein, putative, expressed	GO:0003674	GO:0009607
LOC_Os01g40560	22906443-22907811	+	hypersensitive-induced response protein, putative, expressed	GO:0016020	GO:0005575	GO:0009058	GO:0006464	GO:0005773	GO:0005515	GO:0005886
LOC_Os01g40580	22914582-22916173	-	hypersensitive-induced response protein, putative, expressed	GO:0016020	GO:0005575	GO:0009058	GO:0006464	GO:0005773	GO:0005515	GO:0005886
LOC_Os01g40600	22929243-22930118	+	coiled-coil domain-containing protein, putative, expressed	GO:0003674	GO:0008150
LOC_Os01g40610	22931927-22937272	+	coiled-coil domain-containing protein, putative, expressed	GO:0003674	GO:0008150
LOC_Os01g40620	22948164-22952187	+	Uncharacterized ACR, COG1565 containing protein, putative, expressed	GO:0005575	GO:0005488	GO:0008150
LOC_Os01g40630	22954908-22959225	-	uncharacterized protein PA4923, putative, expressed	GO:0003674	GO:0005634	GO:0005829	GO:0008150
LOC_Os01g40640	22979942-22983176	-	S1 RNA binding domain containing protein, expressed	GO:0003723	GO:0009536
LOC_Os01g40650	22983392-22985788	+	expressed protein	GO:0003674	GO:0008150
LOC_Os01g40660	22986748-22987781	+	methyltransferase, putative, expressed	GO:0005575	GO:0008152	GO:0016740	GO:0009987
LOC_Os01g40670	22988229-22992468	+	single myb histone, putative, expressed	GO:0003677	GO:0009719	GO:0009058	GO:0006139	GO:0005515	GO:0008150	GO:0006950	GO:0009628	GO:0003700
LOC_Os01g40680	22992552-22994171	-	pentatricopeptide, putative, expressed	GO:0005575	GO:0008150	GO:0005488
LOC_Os01g40690	22996030-22998507	-	holocarboxylase synthetase, putative, expressed	GO:0003674	GO:0008150
LOC_Os01g40700	22999991-23002458	+	expressed protein	GO:0003674	GO:0008150	GO:0005886
LOC_Os01g40710	23003671-23005010	+	high light inducible protein, putative, expressed	GO:0003674	GO:0016020	GO:0009536	GO:0009579	GO:0009628
LOC_Os01g40840	23090754-23095383	+	serine/threonine-protein kinase AFC3, putative, expressed	GO:0008152	GO:0009987	GO:0016301	GO:0006464
LOC_Os01g40860	23097256-23106303	+	aldehyde dehydrogenase, putative, expressed	GO:0003824	GO:0009058	GO:0009987	GO:0019748	GO:0008152
LOC_Os01g40870	23113645-23119715	+	aldehyde dehydrogenase, putative, expressed	GO:0003824	GO:0009058	GO:0009987	GO:0019748	GO:0008152
LOC_Os01g40960	23171263-23171886	+	nodulin MtN3 family protein, putative, expressed	GO:0016020	GO:0006810	GO:0009987	GO:0005215	GO:0003674	GO:0005623	GO:0005886	GO:0008150
LOC_Os01g40970	23173640-23174380	+	DUF623 domain containing protein, expressed	GO:0008150
LOC_Os01g41000	23214622-23215297	-	ZCW7, putative, expressed	GO:0003674	GO:0005575	GO:0008150
LOC_Os01g41010	23224233-23226650	+	DUF581 domain containing protein, expressed	GO:0003674	GO:0005575	GO:0008150
LOC_Os01g41030	23234635-23237672	-	ribosomal protein L25, putative, expressed	GO:0005840	GO:0006412	GO:0005488	GO:0005622
LOC_Os01g41040	23240045-23241815	+	SCF apoptosis response protein, putative, expressed	GO:0006810	GO:0009987	GO:0016020	GO:0005794	GO:0005829	GO:0005198
LOC_Os01g41050	23247278-23250623	+	sulfate transporter, putative, expressed	GO:0006810	GO:0016020	GO:0009987	GO:0005215
LOC_Os01g41110	23280032-23280870	+	expressed protein	GO:0008152	GO:0009987	GO:0016301	GO:0000166	GO:0009058	GO:0006464	GO:0005886
LOC_Os01g41160	23300866-23302958	-	FAD dependent oxidoreductase domain containing protein, expressed	GO:0005575	GO:0008152	GO:0008150	GO:0003824
LOC_Os01g41190	23316216-23322915	+	glycine-rich protein, putative, expressed	GO:0003674	GO:0008150
LOC_Os01g41200	23324465-23325296	+	heavy metal-associated domain containing protein, expressed	GO:0005623	GO:0005488	GO:0006810
LOC_Os01g41220	23333006-23337594	+	DUF538 domain containing protein, putative, expressed	GO:0005623	GO:0003674	GO:0008150
LOC_Os01g41240	23343306-23345461	+	hydrolase, alpha/beta fold family domain containing protein, expressed	GO:0005623	GO:0008152	GO:0016787	GO:0008150
LOC_Os01g41250	23347750-23349394	+	OsFBX17 - F-box domain containing protein, expressed	GO:0005575
LOC_Os01g41260	23351846-23353935	+	OsFBD2 - F-box and FBD domain containing protein, expressed	GO:0003674	GO:0008150
LOC_Os01g41270	23356994-23360195	+	OsFBD3 - F-box and FBD domain containing protein, expressed	GO:0019538	GO:0009056	GO:0009987	GO:0006464	GO:0003824
LOC_Os01g41280	23360626-23362332	+	OsFBD4 - F-box and FBD domain containing protein, expressed	GO:0003674	GO:0005575	GO:0008150
LOC_Os01g41290	23363772-23365998	+	OsFBD5 - F-box and FBD domain containing protein, expressed	GO:0003674	GO:0008150
LOC_Os01g41310	23376598-23378594	+	OsFBX18 - F-box domain containing protein, expressed	GO:0003674	GO:0008150
LOC_Os01g41340	23392955-23394611	-	OsFBL1 - F-box domain and LRR containing protein, expressed	GO:0003674	GO:0005575	GO:0008150
LOC_Os01g41370	23408623-23411173	+	FBD domain containing protein, putative, expressed	GO:0003674	GO:0008150
LOC_Os01g41400	23439509-23441397	+	transmembrane amino acid transporter protein, putative, expressed	GO:0016020	GO:0005773	GO:0006810	GO:0009987	GO:0005215
LOC_Os01g41420	23447260-23450935	+	transmembrane amino acid transporter protein, putative, expressed	GO:0016020	GO:0005773	GO:0006810	GO:0009987	GO:0005215
LOC_Os01g41430	23456074-23458037	+	UDP-glucoronosyl and UDP-glucosyl transferase, putative, expressed	GO:0016740	GO:0008152	GO:0009607
LOC_Os01g41450	23463736-23465185	+	UDP-glucoronosyl and UDP-glucosyl transferase domain containing protein, expressed	GO:0016740	GO:0008152	GO:0005829	GO:0009607
LOC_Os01g41530	23510098-23512343	-	OsFBL2 - F-box domain and LRR containing protein, expressed	GO:0003674	GO:0008150
LOC_Os01g41550	23515004-23516896	+	aspartic proteinase, putative, expressed	GO:0016020	GO:0005618	GO:0019538	GO:0008152	GO:0009628	GO:0016787
LOC_Os01g41565	23530089-23532731	-	ATP-binding domain-containing protein, putative, expressed	GO:0009987	GO:0000166	GO:0006950
LOC_Os01g41600	23551970-23554252	+	Sad1 / UNC-like C-terminal domain containing protein, putative, expressed	GO:0003674	GO:0005886	GO:0008150
LOC_Os01g41610	23553683-23557654	-	mitochondrial ATP synthase g subunit family protein, putative, expressed	GO:0006810	GO:0009058	GO:0006139	GO:0005215	GO:0005739
LOC_Os01g41640	23577237-23580555	+	expressed protein	GO:0003674	GO:0005575	GO:0008150
LOC_Os01g41650	23581143-23584760	+	pentatricopeptide, putative, expressed	GO:0005575	GO:0008150
LOC_Os01g41660	23583981-23586159	-	phosphoethanolamine/phosphocholine phosphatase, putative, expressed	GO:0005575	GO:0008152	GO:0009987	GO:0003824	GO:0016787
LOC_Os01g41670	23587133-23588878	-	G-patch domain containing protein, putative, expressed	GO:0005622	GO:0008150	GO:0003676
LOC_Os01g41710	23607348-23608583	+	chlorophyll A-B binding protein, putative, expressed	GO:0016020	GO:0009536	GO:0009579	GO:0006091	GO:0015979	GO:0005622	GO:0005488
LOC_Os01g41720	23611059-23615257	-	expressed protein	GO:0016020	GO:0006810	GO:0009987	GO:0005215
LOC_Os01g41730	23624289-23627032	+	serine/threonine-protein kinase, putative, expressed	GO:0005575	GO:0008152	GO:0009987	GO:0016301	GO:0006464
LOC_Os01g41750	23631765-23635375	-	expressed protein	GO:0006950	GO:0009607	GO:0007165	GO:0005618
LOC_Os01g41770	23639654-23642880	-	leucine rich repeat protein, putative, expressed	GO:0006950	GO:0009607	GO:0007165	GO:0005618
LOC_Os01g41780	23648265-23651499	-	expressed protein	GO:0006950	GO:0009607	GO:0007165	GO:0005618
LOC_Os01g41800	23663059-23664444	-	cytochrome P450, putative, expressed	GO:0005623	GO:0003674	GO:0005488	GO:0003824	GO:0008152	GO:0019825
LOC_Os01g41810	23673292-23675869	-	cytochrome P450 72A1, putative, expressed	GO:0005623	GO:0003674	GO:0005488	GO:0003824	GO:0008152	GO:0019825
LOC_Os01g41820	23682382-23685393	-	cytochrome P450 72A1, putative, expressed	GO:0005623	GO:0003674	GO:0005488	GO:0003824	GO:0008152	GO:0019825
LOC_Os01g41870	23727761-23733080	+	protein kinase, putative, expressed	GO:0005575	GO:0008152	GO:0009987	GO:0016301	GO:0006464
LOC_Os01g41880	23740813-23744995	-	hyaluronan/mRNA binding family domain containing protein, expressed	GO:0003723	GO:0005634	GO:0008150	GO:0005737
LOC_Os01g41890	23746840-23751713	+	MLA1, putative, expressed	GO:0005623	GO:0000166	GO:0006950
LOC_Os01g41900	23760347-23762500	+	Myb transcription factor, putative, expressed	GO:0009719	GO:0003677	GO:0009058	GO:0006139	GO:0008150	GO:0006950	GO:0009628	GO:0003700
LOC_Os01g41930	23775861-23779747	+	leucine rich repeat protein, putative, expressed	GO:0006950	GO:0009607	GO:0007165	GO:0005618
LOC_Os01g41990	23810148-23811557	-	OsCML12 - Calmodulin-related calcium sensor protein, expressed	GO:0005488	GO:0008150
LOC_Os01g42000	23812709-23814712	+	skin secretory protein xP2 precursor, putative, expressed	GO:0016020
LOC_Os01g42010	23814822-23819289	-	expressed protein	GO:0003674	GO:0016020	GO:0005575	GO:0008150
LOC_Os01g42030	23838868-23840959	+	mitochondrial chaperone BCS1, putative, expressed	GO:0008152	GO:0000166	GO:0016787	GO:0009056	GO:0006139	GO:0005739
LOC_Os01g42050	23840853-23843547	-	DNL zinc finger domain containing protein, putative, expressed	GO:0009536
LOC_Os01g42040	23843274-23846881	+	ubiquitin-conjugating enzyme, putative, expressed	GO:0006464	GO:0003824	GO:0019538
LOC_Os01g42060	23847041-23850326	+	expressed protein	GO:0009856	GO:0009605	GO:0007275	GO:0003674	GO:0009790	GO:0005886
LOC_Os01g42070	23850865-23854484	-	kinesin motor domain containing protein, putative, expressed	GO:0009987	GO:0008152	GO:0000166	GO:0003774
LOC_Os01g42080	23855728-23861840	+	zinc ion binding protein, putative, expressed	GO:0005488	GO:0008150
LOC_Os01g42090	23864681-23867313	+	nodulin MtN3 family protein, putative, expressed	GO:0005623	GO:0016020	GO:0006810	GO:0009987	GO:0005886	GO:0005215
LOC_Os01g42110	23877624-23880246	+	nodulin MtN3 family protein, putative, expressed	GO:0005623	GO:0016020	GO:0006810	GO:0009987	GO:0005886	GO:0005215
LOC_Os01g42120	23881900-23884206	+	expressed protein	GO:0005623	GO:0003674	GO:0008150
LOC_Os01g42130	23885298-23885725	-	expressed protein	GO:0003674	GO:0008150	GO:0009536
LOC_Os01g42140	23886843-23888222	-	expressed protein	GO:0003674	GO:0016020	GO:0005773	GO:0008150	GO:0005886
LOC_Os01g42190	23911517-23913299	+	heat shock protein DnaJ, putative, expressed	GO:0019538	GO:0009987	GO:0005634	GO:0005515	GO:0005737
LOC_Os01g42210	23919358-23921129	+	LTPL47 - Protease inhibitor/seed storage/LTP family protein precursor, putative, expressed	GO:0003674	GO:0016020	GO:0008150
LOC_Os01g42234	23923718-23933451	+	amino acid permease family protein, putative, expressed	GO:0016020	GO:0006810	GO:0005215	GO:0009987
LOC_Os01g42260	23938369-23949895	-	transcriptional corepressor LEUNIG, putative, expressed	GO:0009058	GO:0006139	GO:0009908	GO:0005634	GO:0000003	GO:0009791	GO:0005515
LOC_Os01g42270	23952800-23963455	-	transcriptional corepressor LEUNIG, putative, expressed	GO:0009058	GO:0006139	GO:0009908	GO:0005634	GO:0000003	GO:0009791	GO:0005515
LOC_Os01g42280	23969757-23972311	+	pentatricopeptide, putative, expressed	GO:0006139	GO:0009536
LOC_Os01g42294	23975949-23982081	-	inactive receptor kinase At2g26730 precursor, putative, expressed	GO:0007165	GO:0016301	GO:0005515	GO:0000166	GO:0006464	GO:0005886
LOC_Os01g42320	24015673-24019941	+	aspartic proteinase nepenthesin-2 precursor, putative, expressed	GO:0003677	GO:0019538	GO:0016787
LOC_Os01g42340	24038087-24040195	+	expressed protein	GO:0003674	GO:0005575	GO:0008150
LOC_Os01g42370	24065207-24073621	-	pleiotropic drug resistance protein, putative, expressed	GO:0006810	GO:0009987	GO:0016787	GO:0005215	GO:0009056	GO:0006139	GO:0005886
LOC_Os01g42410	24107080-24115143	-	pleiotropic drug resistance protein, putative, expressed	GO:0006810	GO:0009987	GO:0016787	GO:0005215	GO:0009056	GO:0006139	GO:0005886
LOC_Os01g42430	24126549-24129627	+	vacuolar ATP synthase, putative, expressed	GO:0006810	GO:0009058	GO:0006139	GO:0009056	GO:0016787	GO:0005773
LOC_Os01g42460	24136871-24144338	+	BAH domain containing protein, expressed	GO:0005575	GO:0003677	GO:0008150	GO:0003676
LOC_Os01g42470	24145843-24149003	+	acetyltransferase, GNAT family, putative, expressed	GO:0008152	GO:0016740
LOC_Os01g42480	24150983-24154101	-	Yip1 domain containing protein, expressed	GO:0003674	GO:0008150
LOC_Os01g42490	24155647-24162572	-	endonuclease/exonuclease/phosphatase family domain containing protein, expressed	GO:0005575	GO:0008152	GO:0003824	GO:0008150
LOC_Os01g42500	24163351-24166211	-	zinc finger, C3HC4 type family protein, expressed	GO:0005488
LOC_Os01g42520	24181111-24184171	+	expressed protein	GO:0003674	GO:0005618	GO:0008150
LOC_Os01g42540	24191709-24193093	-	ENT domain containing protein, expressed	GO:0005575	GO:0003723	GO:0008150
LOC_Os01g42610	24234629-24238989	+	terpene synthase, putative, expressed	GO:0005488	GO:0003824	GO:0008152
LOC_Os01g42630	24245731-24249379	-	C-5 cytosine-specific DNA methylase, putative, expressed	GO:0005575	GO:0003677	GO:0040029	GO:0006259
LOC_Os01g42640	24249884-24250737	+	ribosomal protein, putative, expressed	GO:0006412	GO:0005840	GO:0005829	GO:0005198
LOC_Os01g42690	24277095-24281049	+	OsPOP2 - Putative Prolyl Oligopeptidase homologue, expressed	GO:0008152	GO:0016787
LOC_Os01g42700	24282735-24285310	-	expressed protein	GO:0005488	GO:0008150
LOC_Os01g42720	24300144-24301233	+	expressed protein	GO:0006091	GO:0019538	GO:0015979	GO:0016020	GO:0009536	GO:0009579	GO:0003824
LOC_Os01g42730	24312601-24317553	+	GDSL-like lipase/acylhydrolase, putative, expressed	GO:0005623	GO:0008152	GO:0016787	GO:0009058	GO:0005975	GO:0006091	GO:0006629
LOC_Os01g42740	24325337-24325666	-	ammonium transporter 2, putative, expressed	GO:0005215	GO:0006810	GO:0009987	GO:0005575	GO:0009607	GO:0005886
LOC_Os01g42760	24334380-24336158	+	integral membrane protein TmpA, putative, expressed	GO:0008150
LOC_Os01g42770	24341214-24343585	+	expressed protein	GO:0005773	GO:0009536
LOC_Os01g42790	24351302-24353345	-	xylem cysteine proteinase 2 precursor, putative, expressed	GO:0005623	GO:0019538	GO:0016787
LOC_Os01g42800	24354151-24360484	-	MEE18, putative, expressed	GO:0003674	GO:0005575	GO:0009856	GO:0007275	GO:0000003	GO:0009791	GO:0009790
LOC_Os01g42810	24364146-24367721	+	leaf senescence related protein, putative, expressed	GO:0009058	GO:0005975	GO:0009987
LOC_Os01g42830	24375877-24379929	+	adaptin ear-binding coat-associated protein 2, putative, expressed	GO:0003674	GO:0006810	GO:0016043	GO:0009987
LOC_Os01g42860	24392841-24393423	+	inhibitor I family protein, putative, expressed	GO:0006950	GO:0005575	GO:0008152	GO:0030234
LOC_Os01g42870	24395057-24396820	-	transferase family protein, putative, expressed	GO:0005575	GO:0008152	GO:0016740	GO:0008150
LOC_Os01g42880	24397508-24400705	-	transferase family protein, putative, expressed	GO:0005575	GO:0008152	GO:0016740	GO:0008150
LOC_Os01g42900	24408469-24410460	-	ABC-2 type transporter domain containing protein, expressed	GO:0016020	GO:0006810	GO:0009987	GO:0016787	GO:0005215	GO:0009056	GO:0006139
LOC_Os01g42950	24428640-24436429	+	protein kinase family protein, putative, expressed	GO:0016020	GO:0008152	GO:0009987	GO:0000166	GO:0016301	GO:0006464	GO:0005488
LOC_Os01g42960	24461037-24465044	+	TTL1, putative, expressed	GO:0009719	GO:0007165	GO:0006950	GO:0009628	GO:0005488	GO:0019725
LOC_Os01g42970	24471926-24478431	-	zinc finger C-x8-C-x5-C-x3-H type family protein, expressed	GO:0030154	GO:0003723	GO:0005634
LOC_Os01g42980	24480855-24483757	+	ribosomal protein L22, putative, expressed	GO:0005840	GO:0006412	GO:0005198	GO:0005739
LOC_Os01g42990	24484549-24487831	+	PPR repeat domain containing protein, putative, expressed	GO:0005739	GO:0008150
LOC_Os01g43020	24498791-24504856	-	CTP synthase, putative, expressed	GO:0008150	GO:0008152	GO:0005829	GO:0003824	GO:0000003	GO:0009791	GO:0009790
LOC_Os01g43030	24534827-24546695	-	tetratricopeptide repeat domain containing protein, expressed	GO:0016020	GO:0005575	GO:0005829	GO:0005488	GO:0000003	GO:0009791	GO:0009790
LOC_Os01g43040	24551955-24555579	-	amino acid transporter, putative, expressed	GO:0009653	GO:0009791	GO:0009987
LOC_Os01g43050	24559329-24568663	+	CENP-C1, putative, expressed	GO:0003674	GO:0005634	GO:0005622	GO:0008150
LOC_Os01g43060	24569001-24571535	-	expressed protein	GO:0003674	GO:0005575	GO:0008150
LOC_Os01g43070	24572982-24576293	+	psbP-related thylakoid lumenal protein 4, chloroplast precursor, putative, expressed	GO:0009579	GO:0016020	GO:0009536	GO:0005488	GO:0015979
LOC_Os01g43080	24575303-24576859	-	exonuclease, putative, expressed	GO:0004518	GO:0008152	GO:0005622	GO:0009536
LOC_Os01g43090	24579621-24582077	-	oxidoreductase, aldo/keto reductase family protein, putative, expressed	GO:0003824	GO:0009536	GO:0008152	GO:0005886
LOC_Os01g43100	24584654-24589423	+	protein phosphatase 2C, putative, expressed	GO:0005623	GO:0006464	GO:0008152	GO:0009987	GO:0003824	GO:0016787
LOC_Os01g43110	24592512-24596220	-	expressed protein	GO:0005575	GO:0008150	GO:0005488
LOC_Os01g43140	24611689-24615486	+	lipase, putative, expressed	GO:0016787	GO:0006629	GO:0009536
LOC_Os01g43160	24629270-24632332	+	polygalacturonase, putative, expressed	GO:0005623	GO:0005975	GO:0016787
LOC_Os01g43220	24691392-24697071	+	chitinase domain-containing protein 1 precursor, putative, expressed	GO:0005488	GO:0016787	GO:0008152	GO:0005975	GO:0003824
LOC_Os01g43250	24703771-24708911	-	WD domain, G-beta repeat domain containing protein, expressed	GO:0005515	GO:0000166	GO:0005635	GO:0005622	GO:0005886
LOC_Os01g43270	24712170-24713612	-	hydroquinone glucosyltransferase, putative, expressed	GO:0016740	GO:0005575	GO:0008152
LOC_Os01g43280	24739092-24741088	+	hydroquinone glucosyltransferase, putative, expressed	GO:0016740	GO:0005575	GO:0008152
LOC_Os01g43320	24753699-24758859	-	transmembrane amino acid transporter protein, putative, expressed	GO:0016020	GO:0006810	GO:0009987	GO:0005886	GO:0005215
LOC_Os01g43350	24784442-24788249	-	protein kinase family protein, putative, expressed	GO:0008152	GO:0009987	GO:0016301	GO:0006464
LOC_Os01g43360	24792133-24794372	+	myosin-Ie, putative, expressed	GO:0008152	GO:0003774	GO:0008150	GO:0005886
LOC_Os01g43370	24808514-24813403	+	CPuORF17 - conserved peptide uORF-containing transcript, expressed	GO:0003674	GO:0008150
LOC_Os01g43372	24808519-24813010	+	expressed protein	GO:0003674	GO:0008150
LOC_Os01g43380	24813546-24818485	-	glycosyltransferase family protein 1, putative, expressed	GO:0005575	GO:0016740	GO:0009058
LOC_Os01g43390	24823997-24828163	-	uroporphyrinogen decarboxylase, putative, expressed	GO:0008150	GO:0008152	GO:0003824	GO:0009536
LOC_Os01g43420	24843730-24846915	-	expressed protein	GO:0005737	GO:0003674	GO:0005515	GO:0009653	GO:0016043	GO:0030154	GO:0007275	GO:0009987
LOC_Os01g43440	24855937-24857421	-	TOO MANY MOUTHS precursor, putative, expressed	GO:0009653	GO:0009791	GO:0007165	GO:0009987	GO:0005515	GO:0004872	GO:0016020	GO:0009719
LOC_Os01g43460	24861584-24864291	-	C4-dicarboxylate transporter/malic acid transport protein, expressed	GO:0006810	GO:0009987	GO:0016020	GO:0005886	GO:0005215
LOC_Os01g43480	24894538-24900026	+	AAA-type ATPase family protein, putative, expressed	GO:0008152	GO:0000166	GO:0000003	GO:0030154	GO:0007275	GO:0016787	GO:0009056	GO:0006139
LOC_Os01g43490	24899165-24901813	-	polygalacturonase, putative, expressed	GO:0005623	GO:0005975	GO:0016787
LOC_Os01g43520	24913480-24924014	-	neutral ceramidase precursor, putative, expressed	GO:0008152	GO:0005575	GO:0016787
LOC_Os01g43550	24945282-24947296	-	WRKY12, expressed	GO:0009058	GO:0006139	GO:0005634	GO:0006950	GO:0009607	GO:0009719	GO:0007165	GO:0005515	GO:0003700
LOC_Os01g43580	24958511-24962850	+	kinesin motor domain containing protein, putative, expressed	GO:0009987	GO:0005634	GO:0008152	GO:0000166	GO:0003774	GO:0005886
LOC_Os01g43590	24967398-24969047	+	HSF-type DNA-binding domain containing protein, expressed	GO:0003677	GO:0005634	GO:0009058	GO:0006139	GO:0003700
LOC_Os01g43610	24981173-24982666	-	DUF623 domain containing protein, expressed	GO:0008150	GO:0005886
LOC_Os01g43630	24994732-25002855	+	adaptin, putative, expressed	GO:0005215	GO:0016020	GO:0005737	GO:0005488	GO:0006810	GO:0009987	GO:0005515
LOC_Os01g43650	25009453-25012236	+	WRKY11, expressed	GO:0009058	GO:0006139	GO:0003700
LOC_Os01g43670	25026787-25028075	+	expressed protein	GO:0008152	GO:0016787	GO:0005829	GO:0005737
LOC_Os01g43680	25029794-25033246	-	CPuORF29 - conserved peptide uORF-containing transcript, expressed	GO:0005634	GO:0009058	GO:0006139	GO:0003700
LOC_Os01g43700	25040214-25044050	+	cytochrome P450 72A1, putative, expressed	GO:0005623	GO:0003674	GO:0005488	GO:0003824	GO:0008152	GO:0019825
LOC_Os01g43710	25045176-25049414	-	cytochrome P450 72A1, putative, expressed	GO:0005623	GO:0003674	GO:0005488	GO:0003824	GO:0008152	GO:0019825
LOC_Os01g43720	25055772-25058195	-	cytochrome P450 72A1, putative, expressed	GO:0005623	GO:0003674	GO:0005488	GO:0003824	GO:0008152	GO:0019825
LOC_Os01g43740	25060764-25063609	+	cytochrome P450 72A1, putative, expressed	GO:0005623	GO:0003674	GO:0005488	GO:0003824	GO:0008152	GO:0019825
LOC_Os01g43750	25066171-25068299	+	cytochrome P450 72A1, putative, expressed	GO:0005623	GO:0003674	GO:0005488	GO:0003824	GO:0008152	GO:0019825
LOC_Os01g43760	25070716-25072705	+	cytochrome P450 72A1, putative, expressed	GO:0005623	GO:0003674	GO:0005488	GO:0003824	GO:0008152	GO:0019825
LOC_Os01g43774	25073849-25078549	+	cytochrome P450 72A1, putative, expressed	GO:0005623	GO:0003674	GO:0005488	GO:0003824	GO:0008152	GO:0019825
LOC_Os01g43844	25114081-25118368	+	cytochrome P450 72A1, putative, expressed	GO:0005623	GO:0003674	GO:0005488	GO:0003824	GO:0008152	GO:0019825
LOC_Os01g43851	25119734-25121927	+	cytochrome P450 72A1, putative, expressed	GO:0005623	GO:0003674	GO:0005488	GO:0003824	GO:0008152	GO:0019825
LOC_Os01g43870	25132885-25138147	+	NLI interacting factor-like phosphatase, putative, expressed	GO:0005634	GO:0006464	GO:0016787
LOC_Os01g43890	25144495-25146560	+	OsSCP4 - Putative Serine Carboxypeptidase homologue, expressed	GO:0019538	GO:0016787	GO:0005773
LOC_Os01g43940	25187250-25189517	+	oligopeptide transporter, putative, expressed	GO:0016020	GO:0006810	GO:0009628	GO:0005215
LOC_Os01g43950	25190734-25191844	-	expressed protein	GO:0005634	GO:0009058	GO:0006139	GO:0009719	GO:0007165	GO:0003700
LOC_Os01g44040	25226665-25233778	+	CAS1 domain-containing protein 1 precursor, putative, expressed	GO:0005623	GO:0008152	GO:0016740	GO:0008150
LOC_Os01g44050	25234661-25238165	+	siroheme synthase, putative, expressed	GO:0009058	GO:0009987	GO:0016740	GO:0008152	GO:0009536
LOC_Os01g44090	25271543-25273512	+	X8 domain containing protein, expressed	GO:0005623	GO:0003674	GO:0008150
LOC_Os01g44110	25281682-25286614	+	serine/threonine-protein kinase, putative, expressed	GO:0005575	GO:0008152	GO:0009987	GO:0016301	GO:0000166	GO:0006464
LOC_Os01g44130	25291338-25298072	+	aspartic proteinase oryzasin-1 precursor, putative, expressed	GO:0016787	GO:0019538	GO:0005575	GO:0005829	GO:0006950	GO:0009628	GO:0005773
LOC_Os01g44170	25317115-25323500	+	expressed protein	GO:0003674	GO:0005575	GO:0008150
LOC_Os01g44210	25350614-25351550	-	50S ribosomal protein L31, putative, expressed	GO:0005840	GO:0009987	GO:0006412	GO:0005198	GO:0009536	GO:0000003	GO:0009791	GO:0009790
LOC_Os01g44230	25363036-25367161	+	transcription factor X1, putative, expressed	GO:0003674	GO:0005575	GO:0008150	GO:0040029	GO:0009058	GO:0006139	GO:0006259
LOC_Os01g44240	25367445-25367900	+	zinc finger, C3HC4 type domain containing protein, expressed	GO:0005575	GO:0005488	GO:0008150
LOC_Os01g44250	25368481-25371011	+	CBS domain containing membrane protein, putative, expressed	GO:0003674	GO:0005618	GO:0008150
LOC_Os01g44260	25382698-25384678	+	dihydroflavonol-4-reductase, putative, expressed	GO:0003824	GO:0016020	GO:0005783	GO:0008152	GO:0009058	GO:0009987	GO:0019748
LOC_Os01g44310	25417248-25425723	-	dnaJ domain containing protein, expressed	GO:0005515
LOC_Os01g44320	25427475-25428332	-	expressed protein	GO:0003677	GO:0005634	GO:0009058	GO:0006139	GO:0009653	GO:0030154	GO:0007275	GO:0003700
LOC_Os01g44330	25439082-25441079	-	laccase precursor protein, putative, expressed	GO:0009056	GO:0009987	GO:0019748	GO:0005623	GO:0005576	GO:0008152
LOC_Os01g44340	25442405-25444195	-	pectinesterase, putative, expressed	GO:0005618	GO:0008152	GO:0009058	GO:0006464	GO:0016787	GO:0008150
LOC_Os01g44350	25445246-25445869	-	expressed protein	GO:0005634	GO:0008152	GO:0005515	GO:0006139	GO:0016740
LOC_Os01g44360	25448396-25450648	+	CBS domain containing membrane protein, putative, expressed	GO:0006950	GO:0009628	GO:0005739	GO:0005488
LOC_Os01g44394	25466363-25474257	+	mitotic checkpoint protein, putative, expressed	GO:0005622	GO:0005515	GO:0000166	GO:0005635	GO:0005829
LOC_Os01g44950	25499099-25500967	-	AMP-binding enzyme, putative, expressed	GO:0003824	GO:0008152	GO:0009987	GO:0019748
LOC_Os01g44960	25501848-25504409	-	hydrolase, alpha/beta fold family domain containing protein, expressed	GO:0005623	GO:0008152	GO:0016787
LOC_Os01g44970	25513806-25518242	+	polygalacturonase, putative, expressed	GO:0005975	GO:0016787
LOC_Os01g44980	25519992-25523268	-	peptide deformylase, putative, expressed	GO:0016787	GO:0008152	GO:0006412	GO:0009536
LOC_Os01g45020	25541772-25548916	-	F-box protein interaction domain containing protein, expressed	GO:0009991	GO:0007154	GO:0006950	GO:0008152	GO:0009987	GO:0016787	GO:0006629
LOC_Os01g45060	25579802-25583765	+	polygalacturonase, putative, expressed	GO:0005975	GO:0016787
LOC_Os01g45070	25585751-25589162	-	peptide deformylase, putative, expressed	GO:0016787	GO:0008152	GO:0006412	GO:0009536
LOC_Os01g45090	25592725-25593920	+	MYB family transcription factor, putative, expressed	GO:0003677	GO:0009908	GO:0009058	GO:0006139	GO:0009719	GO:0007165	GO:0003700
LOC_Os01g45110	25598446-25600373	+	anthocyanin 3-O-beta-glucosyltransferase, putative, expressed	GO:0016740	GO:0008152	GO:0005829	GO:0009607
LOC_Os01g45140	25615863-25617353	+	anthocyanin 3-O-beta-glucosyltransferase, putative, expressed	GO:0016740	GO:0008152	GO:0005829	GO:0009607
LOC_Os01g45160	25627258-25627872	+	expressed protein	GO:0003674	GO:0005575	GO:0008150
LOC_Os01g45200	25640719-25647224	-	cinnamoyl-CoA reductase-related, putative, expressed	GO:0005575	GO:0008152	GO:0003824	GO:0005488	GO:0009058	GO:0009987	GO:0019748
LOC_Os01g45250	25681570-25683076	+	DUF1645 domain containing protein, putative, expressed	GO:0003674	GO:0008150
LOC_Os01g45320	25722855-25724624	-	zinc finger family protein, putative, expressed	GO:0006464	GO:0005488	GO:0003824
LOC_Os01g45350	25745252-25747963	+	exostosin family protein, putative, expressed	GO:0003674	GO:0016020	GO:0008150
LOC_Os01g45360	25748192-25750466	-	membrane associated DUF588 domain containing protein, putative, expressed	GO:0003674	GO:0016020	GO:0008150	GO:0005886
LOC_Os01g45370	25752222-25755783	-	radical SAM enzyme, putative, expressed	GO:0006139	GO:0016740	GO:0003824	GO:0005488	GO:0005737
LOC_Os01g45380	25757795-25762187	+	protein kinase domain containing protein, expressed	GO:0005575	GO:0008152	GO:0009987	GO:0016301	GO:0006464
LOC_Os01g45400	25767170-25767634	+	ubiquitin family protein, putative, expressed	GO:0009058	GO:0009987	GO:0009719	GO:0006464	GO:0005829	GO:0009790	GO:0005886
LOC_Os01g45420	25771592-25772050	+	ubiquitin family protein, putative, expressed	GO:0009058	GO:0009987	GO:0009719	GO:0006464	GO:0005829	GO:0009790	GO:0005886
LOC_Os01g45430	25773953-25776179	+	expressed protein	GO:0009058	GO:0009987	GO:0009719	GO:0006464	GO:0005829	GO:0009790	GO:0005886
LOC_Os01g45439	25777453-25782419	-	expressed protein	GO:0003674	GO:0016020	GO:0005575	GO:0008150
LOC_Os01g45450	25788702-25790988	+	AAA family ATPase, putative, expressed	GO:0008152	GO:0000166	GO:0016787	GO:0009056	GO:0006139	GO:0005739
LOC_Os01g45460	25792699-25797614	+	serine esterase, putative, expressed	GO:0016020	GO:0016787	GO:0008152	GO:0005783	GO:0007267	GO:0005794
LOC_Os01g45510	25825725-25826636	-	DUF617 domain containing protein, expressed	GO:0003674	GO:0005575	GO:0008150
LOC_Os01g45520	25836151-25839983	+	D-mannose binding lectin family protein, expressed	GO:0005623	GO:0016301	GO:0000166	GO:0030246	GO:0009875	GO:0006464
LOC_Os01g45530	25841526-25843517	-	single-stranded DNA-binding protein, putative, expressed	GO:0003677	GO:0008150
LOC_Os01g45550	25863702-25868361	+	auxin efflux carrier component, putative, expressed	GO:0007275	GO:0006810	GO:0009987	GO:0005215
LOC_Os01g45570	25880204-25883718	-	homeobox associated leucine zipper, putative, expressed	GO:0005634	GO:0009058	GO:0006139	GO:0003700
LOC_Os01g45624	25923454-25924153	+	oleosin, putative, expressed	GO:0003674	GO:0016020	GO:0008150	GO:0005737
LOC_Os01g45730	25960103-25961195	-	zinc finger C-x8-C-x5-C-x3-H type family protein, expressed	GO:0005488	GO:0008150	GO:0003676
LOC_Os01g45750	25973522-25980440	+	bile acid sodium symporter family protein, putative, expressed	GO:0016020	GO:0006810	GO:0009987	GO:0005215	GO:0009536
LOC_Os01g45830	26033145-26034930	-	sulfate transporter, putative, expressed	GO:0006810	GO:0009987	GO:0005215	GO:0005773
LOC_Os01g45840	26036642-26039158	+	CRR2, putative, expressed	GO:0005575
LOC_Os01g45900	26075030-26077134	+	OsFBX20 - F-box domain containing protein, expressed	GO:0003674	GO:0005575	GO:0008150
LOC_Os01g45910	26078028-26082198	-	plastidic ATP/ADP-transporter, putative, expressed	GO:0006810	GO:0009987	GO:0005215	GO:0009536	GO:0005737
LOC_Os01g45960	26106836-26111222	+	hydrolase, alpha/beta fold family domain containing protein, expressed	GO:0008152	GO:0016787
LOC_Os01g46020	26163786-26166472	+	TATA-binding protein-associated factor TAFII55 family protein, putative, expressed	GO:0006139	GO:0009058
LOC_Os01g46030	26169915-26171566	+	receptor-like protein kinase, putative, expressed	GO:0005623	GO:0008152	GO:0009987	GO:0016301	GO:0006464
LOC_Os01g46040	26173185-26177230	-	bromodomain domain containing protein, expressed	GO:0005575	GO:0003677	GO:0008150	GO:0007275	GO:0007049
LOC_Os01g46060	26183883-26190195	+	NUC189 domain containing protein, expressed	GO:0003674	GO:0005575	GO:0008150
LOC_Os01g46070	26190752-26194517	+	lactate/malate dehydrogenase, putative, expressed	GO:0016020	GO:0005576	GO:0003824	GO:0005488	GO:0006950	GO:0009607	GO:0005739	GO:0008152
LOC_Os01g46080	26198060-26201710	+	GDSL-like lipase/acylhydrolase, putative, expressed	GO:0008152	GO:0016787	GO:0005618	GO:0006629
LOC_Os01g46090	26203215-26206916	+	GDSL-like lipase/acylhydrolase, putative, expressed	GO:0008152	GO:0016787	GO:0005618	GO:0006629
LOC_Os01g46120	26222617-26225124	+	GDSL-like lipase/acylhydrolase, putative, expressed	GO:0005623	GO:0008152	GO:0016787	GO:0009058	GO:0005975	GO:0006091	GO:0006629
LOC_Os01g46169	26249386-26274184	+	GDSL-like lipase/acylhydrolase, putative, expressed	GO:0008152	GO:0016787	GO:0005618	GO:0006629
LOC_Os01g46210	26286441-26287910	+	GDSL-like lipase/acylhydrolase, putative, expressed	GO:0008152	GO:0016787	GO:0005618	GO:0006629
LOC_Os01g46220	26290150-26292389	+	GDSL-like lipase/acylhydrolase, putative, expressed	GO:0008152	GO:0016787	GO:0005618	GO:0006629
LOC_Os01g46230	26293205-26295001	+	tetratricopeptide-like helical, putative, expressed	GO:0005575	GO:0006139
LOC_Os01g46250	26300194-26303065	+	lipase, putative, expressed	GO:0009056	GO:0009987	GO:0006629	GO:0005575	GO:0008152	GO:0016787	GO:0005737	GO:0008150	GO:0009791
LOC_Os01g46260	26306238-26307238	+	expressed protein	GO:0005623	GO:0008152	GO:0016787	GO:0006629
LOC_Os01g46270	26312068-26313114	+	wax synthase isoform 3, putative, expressed	GO:0005623	GO:0009056	GO:0006629	GO:0008152	GO:0016740	GO:0005515	GO:0008150	GO:0009987
LOC_Os01g46290	26321383-26324810	+	lipase, putative, expressed	GO:0009056	GO:0009987	GO:0006629	GO:0005575	GO:0008152	GO:0016787	GO:0005737	GO:0008150	GO:0009791
LOC_Os01g46350	26368398-26374101	-	proteins of unknown function domain containing protein, expressed	GO:0005623	GO:0008150
LOC_Os01g46390	26398264-26398674	+	DUF538 domain containing protein, putative, expressed	GO:0005634	GO:0008150
LOC_Os01g46400	26401559-26403496	-	expressed protein	GO:0005623	GO:0008150
LOC_Os01g46410	26414901-26416182	-	leaf senescence related protein, putative, expressed	GO:0008150
LOC_Os01g46430	26420263-26421981	+	glycosyl transferase, group 1 domain containing protein, expressed	GO:0005575	GO:0016740	GO:0008152	GO:0009058
LOC_Os01g46510	26453782-26465956	-	peptidase S8 and S53, subtilisin, kexin, sedolisin, putative, expressed	GO:0003674	GO:0008150	GO:0005886
LOC_Os01g46570	26514543-26521761	+	CTP synthase, putative, expressed	GO:0008150	GO:0008152	GO:0005829	GO:0003824	GO:0000003	GO:0009791	GO:0009790
LOC_Os01g46590	26522715-26527305	-	expressed protein	GO:0005623	GO:0016020	GO:0019538	GO:0016787
LOC_Os01g46600	26532174-26532425	-	seed maturation protein PM41, putative, expressed	GO:0003674	GO:0005575	GO:0008150
LOC_Os01g46700	26591955-26599634	+	SET domain containing protein, expressed	GO:0005488
LOC_Os01g46720	26611799-26618704	+	expressed protein	GO:0008152	GO:0009987	GO:0000166	GO:0016301	GO:0006464	GO:0005198	GO:0009536
LOC_Os01g46750	26628889-26636949	+	AMP-binding enzyme, putative, expressed	GO:0008152	GO:0009987	GO:0006629	GO:0003824	GO:0009058	GO:0005886
LOC_Os01g46760	26652944-26658313	+	protein phosphatase 2C, putative, expressed	GO:0008152	GO:0006950	GO:0009628	GO:0009987	GO:0003824	GO:0016787	GO:0009719	GO:0009536
LOC_Os01g46790	26679473-26680317	-	expressed protein	GO:0003674	GO:0005575	GO:0008150
LOC_Os01g46810	26699189-26706158	-	viral A-type inclusion protein repeat containing protein, expressed	GO:0016020	GO:0005773	GO:0005856	GO:0006810	GO:0009987	GO:0005515	GO:0009536
LOC_Os01g46840	26717834-26722446	+	expressed protein	GO:0003674	GO:0005575	GO:0008150
LOC_Os01g46850	26722728-26724919	+	expressed protein	GO:0016020
LOC_Os01g46860	26725194-26726953	-	inorganic phosphate transporter, putative, expressed	GO:0006810	GO:0009987	GO:0005215	GO:0016020
LOC_Os01g46920	26773130-26774192	-	expressed protein	GO:0019538	GO:0009056	GO:0009987	GO:0006464	GO:0005886	GO:0003824
LOC_Os01g46926	26781039-26784541	-	ubiquitin-conjugating enzyme, putative, expressed	GO:0019538	GO:0009056	GO:0009987	GO:0006464	GO:0003824
LOC_Os01g46932	26785187-26788665	-	vacuolar protein-sorting-associated protein 25, putative, expressed	GO:0003674	GO:0016020	GO:0005768	GO:0006810	GO:0009987
LOC_Os01g46950	26791754-26795939	-	aldose 1-epimerase, putative, expressed	GO:0005575	GO:0030246	GO:0003824	GO:0009058	GO:0006464	GO:0005975	GO:0009987
LOC_Os01g46970	26800060-26805508	-	transcription factor, putative, expressed	GO:0009058	GO:0006139	GO:0005829	GO:0003677	GO:0003700	GO:0009719
LOC_Os01g47040	26862081-26863434	+	C2 domain containing protein, putative, expressed	GO:0003674	GO:0005575	GO:0008150
LOC_Os01g47050	26872217-26875033	+	OsFBK1 - F-box domain and kelch repeat containing protein, expressed	GO:0007275	GO:0006464	GO:0003824
LOC_Os01g47070	26885484-26886754	+	glycosyl hydrolase, putative, expressed	GO:0006950	GO:0008152	GO:0009628	GO:0003824	GO:0005623	GO:0005488	GO:0016787	GO:0009991	GO:0007154
LOC_Os01g47100	26912597-26913670	-	3-5 exonuclease domain-containing protein, putative, expressed	GO:0004518	GO:0005622	GO:0006139	GO:0003676
LOC_Os01g47180	26967895-26969185	-	3-5 exonuclease domain-containing protein, putative, expressed	GO:0004518	GO:0005622	GO:0006139	GO:0003676
LOC_Os01g47190	26971640-26973631	+	phosphoglycerate mutase, putative, expressed	GO:0008152	GO:0003824	GO:0009536
LOC_Os01g47256	27004253-27008038	+	exosome complex exonuclease RRP40, putative, expressed	GO:0005575	GO:0009058	GO:0006464
LOC_Os01g47270	27014072-27014866	-	DUF1645 domain containing protein, putative, expressed	GO:0003674	GO:0008150
LOC_Os01g47280	27017925-27021637	-	expressed protein	GO:0003674	GO:0005575	GO:0008150
LOC_Os01g47340	27047365-27050486	-	iron-sulfur cluster assembly enzyme ISCU, mitochondrial precursor, putative, expressed	GO:0009058	GO:0009987	GO:0005198	GO:0005739
LOC_Os01g47350	27050849-27054604	-	enoyl-CoA hydratase/isomerase family protein, putative, expressed	GO:0009058	GO:0009987	GO:0008152	GO:0003824	GO:0005777
LOC_Os01g47360	27055960-27056849	-	GATA zinc finger domain containing protein, expressed	GO:0009058	GO:0006139	GO:0003700
LOC_Os01g47370	27063892-27064167	-	MYB family transcription factor, putative, expressed	GO:0009058	GO:0006139	GO:0003700
LOC_Os01g47400	27081806-27085681	+	OsMan01 - Endo-Beta-Mannanase, expressed	GO:0005623	GO:0005488	GO:0016787	GO:0008152	GO:0005975	GO:0003824
LOC_Os01g47410	27085745-27092240	-	aspartic proteinase oryzasin-1 precursor, putative, expressed	GO:0016787	GO:0019538	GO:0005575	GO:0005829	GO:0006950	GO:0009628	GO:0005773
LOC_Os01g47420	27095458-27100314	+	pterin-4-alpha-carbinolamine dehydratase, putative, expressed	GO:0003824	GO:0008152	GO:0009058	GO:0009987
LOC_Os01g47430	27102119-27110016	-	protein of unknown function DUF1296 domain containing protein, expressed	GO:0003674	GO:0008150
LOC_Os01g47450	27115662-27121178	+	OsCttP1 - Putative C-terminal processing peptidase homologue, expressed	GO:0009579	GO:0019538	GO:0009536	GO:0007165	GO:0016787
LOC_Os01g47460	27123486-27129401	+	expressed protein	GO:0016020	GO:0006810	GO:0009987	GO:0005215
LOC_Os01g47470	27130541-27134194	-	serine/threonine-protein kinase, putative, expressed	GO:0005575	GO:0008152	GO:0009987	GO:0016301	GO:0000166	GO:0006464
LOC_Os01g47490	27144907-27149034	+	Lg106, putative, expressed	GO:0003674	GO:0008150	GO:0005886
LOC_Os01g47540	27178681-27183842	-	NLI interacting factor-like phosphatase, putative, expressed	GO:0005634	GO:0006464	GO:0016787
LOC_Os01g47550	27185633-27191256	+	kinase, pfkB family, putative, expressed	GO:0005975	GO:0009987	GO:0008152	GO:0009056	GO:0016301	GO:0009536
LOC_Os01g47560	27196417-27200990	-	WRKY16, expressed	GO:0009058	GO:0006139	GO:0003700
LOC_Os01g47570	27220793-27221485	+	expressed protein	GO:0003674	GO:0016020	GO:0008150
LOC_Os01g47580	27226175-27230292	-	lipid phosphatase protein, putative, expressed	GO:0009719	GO:0007165	GO:0005886	GO:0016787	GO:0008152	GO:0009987
LOC_Os01g47600	27236509-27239919	+	HMG1/2, putative, expressed	GO:0005634	GO:0009058	GO:0006139	GO:0003700	GO:0009536
LOC_Os01g47610	27240118-27242510	-	lipase class 3 family protein, putative, expressed	GO:0005575
LOC_Os01g47620	27243443-27246045	-	expressed protein	GO:0016020
LOC_Os01g47630	27246229-27248016	+	expressed protein	GO:0003674	GO:0016020	GO:0009536	GO:0009579	GO:0008150
LOC_Os01g47635	27248160-27249831	-	expressed protein	GO:0003674	GO:0016020	GO:0008150
LOC_Os01g47650	27257381-27266486	+	vacuolar protein sorting-associated protein 16, putative, expressed	GO:0016020	GO:0005773	GO:0003674	GO:0016043	GO:0009987
LOC_Os01g47680	27271350-27274033	-	60S ribosomal protein L18a-1, putative, expressed	GO:0003674	GO:0005575	GO:0008150
LOC_Os01g47690	27274676-27278560	-	metallo-beta-lactamase family protein, putative, expressed	GO:0008152	GO:0016787	GO:0009056	GO:0009987	GO:0006950	GO:0009628
LOC_Os01g47730	27301427-27303025	+	ras-related protein, putative, expressed	GO:0007165	GO:0000166	GO:0006810
LOC_Os01g47740	27303111-27312308	-	zinc finger, C3HC4 type domain containing protein, expressed	GO:0005488
LOC_Os01g47760	27326050-27327030	-	OsGrx_I1 - glutaredoxin subgroup III, expressed	GO:0008150	GO:0003824	GO:0003674	GO:0005575	GO:0007165	GO:0009719	GO:0005515	GO:0008152
LOC_Os01g47770	27336260-27339363	+	CS domain containing protein, putative, expressed	GO:0003674	GO:0008150
LOC_Os01g47780	27340899-27341950	-	fasciclin domain containing protein, expressed	GO:0016020	GO:0009987	GO:0005886
LOC_Os01g47800	27357337-27363861	+	AAA-type ATPase family protein, putative, expressed	GO:0008152	GO:0000166	GO:0005575	GO:0016787	GO:0009056	GO:0006139
LOC_Os01g47810	27366317-27368704	-	S-locus-like receptor protein kinase, putative, expressed	GO:0005623	GO:0016301	GO:0000166	GO:0030246	GO:0009875	GO:0006464
LOC_Os01g48130	27556008-27560681	-	no apical meristem protein, putative, expressed	GO:0005634	GO:0009058	GO:0006139	GO:0007275	GO:0009987	GO:0003700
LOC_Os01g48140	27565832-27570473	-	pentatricopeptide containing protein, putative, expressed	GO:0003674	GO:0005575	GO:0008150
LOC_Os01g48170	27582148-27583129	+	homeobox domain containing protein, expressed	GO:0005634	GO:0009058	GO:0006139	GO:0003700
LOC_Os01g48180	27587377-27598835	+	DDT domain containing protein, putative, expressed	GO:0005634	GO:0009058	GO:0006139	GO:0003700
LOC_Os01g48190	27601487-27604926	+	drought induced 19 protein, putative, expressed	GO:0006950	GO:0009628
LOC_Os01g48210	27624620-27630362	+	PAP/25A associated domain containing protein, putative, expressed	GO:0005575	GO:0008152	GO:0016740	GO:0008150	GO:0003676
LOC_Os01g48220	27631022-27633567	-	protein of unknown function DUF1421 domain containing protein, expressed	GO:0003674	GO:0005575	GO:0008150
LOC_Os01g48250	27656261-27658078	+	OsFBDUF5 - F-box and DUF domain containing protein, expressed	GO:0003674	GO:0008150
LOC_Os01g48270	27660013-27666772	-	AAA-type ATPase family protein, putative, expressed	GO:0008152	GO:0000166	GO:0019538	GO:0016787	GO:0009056	GO:0006139
LOC_Os01g48290	27676501-27677028	+	dof zinc finger domain containing protein, putative, expressed	GO:0005575	GO:0003677	GO:0009058	GO:0006139	GO:0003700
LOC_Os01g48300	27677194-27681560	-	ATP synthase protein I related, putative, expressed	GO:0009536
LOC_Os01g48310	27681724-27685685	-	expressed protein	GO:0005488
LOC_Os01g48320	27690411-27692209	-	transcription factor like protein, putative, expressed	GO:0005575	GO:0009058	GO:0006139	GO:0003700
LOC_Os01g48330	27692557-27702476	-	protein kinase domain containing protein, expressed	GO:0005575	GO:0008152	GO:0009987	GO:0016301	GO:0000166	GO:0006464
LOC_Os01g48370	27716188-27721217	-	OsFBT1 - F-box and tubby domain containing protein, expressed	GO:0008152	GO:0016787	GO:0009058	GO:0006139	GO:0003700
LOC_Os01g48380	27725324-27732481	+	PPR repeat domain containing protein, putative, expressed	GO:0008150	GO:0005575	GO:0005488	GO:0000003	GO:0009791	GO:0009790
LOC_Os01g48390	27733409-27739844	+	expressed protein	GO:0007165	GO:0009653	GO:0030154	GO:0007275	GO:0016301	GO:0000166	GO:0006464
LOC_Os01g48410	27742226-27745236	+	ATROPGEF7/ROPGEF7, putative, expressed	GO:0008152	GO:0008150	GO:0030234
LOC_Os01g48420	27745604-27747931	-	peroxiredoxin, putative, expressed	GO:0003674	GO:0005575	GO:0008152	GO:0019725	GO:0003824
LOC_Os01g48440	27757763-27761733	-	glycosyltransferase family 43 protein, putative, expressed	GO:0009058	GO:0006464	GO:0005975	GO:0016740	GO:0005794	GO:0009987
LOC_Os01g48444	27777506-27780978	+	OsIAA5 - Auxin-responsive Aux/IAA gene family member, expressed	GO:0009719	GO:0005634	GO:0009058	GO:0006139	GO:0003700	GO:0005737
LOC_Os01g48446	27780948-27782266	-	no apical meristem protein, putative, expressed	GO:0005634	GO:0006950	GO:0009628	GO:0009058	GO:0006139	GO:0007275	GO:0003700	GO:0009719
LOC_Os01g48500	27801413-27802497	+	expressed protein	GO:0003674	GO:0008150	GO:0009536
LOC_Os01g48530	27833883-27836030	+	expressed protein	GO:0003674	GO:0008150	GO:0009536
LOC_Os01g48540	27840205-27842391	+	glyoxal oxidase-related, putative, expressed	GO:0003674	GO:0008150
LOC_Os01g48570	27852465-27855997	+	expressed protein	GO:0003674	GO:0008150
LOC_Os01g48580	27857948-27862131	+	ubiquitin-conjugating enzyme E2, putative, expressed	GO:0006464	GO:0005575	GO:0003824	GO:0019538
LOC_Os01g48600	27866834-27867123	-	ubiquitin carboxyl-terminal hydrolase family protein, putative, expressed	GO:0016787	GO:0005634	GO:0019538	GO:0009056	GO:0009987	GO:0008152
LOC_Os01g48610	27868718-27871847	+	expressed protein	GO:0008150	GO:0009536
LOC_Os01g48620	27875639-27878460	+	expressed protein	GO:0008150	GO:0009536
LOC_Os01g48640	27883020-27886068	+	expressed protein	GO:0008150	GO:0009536
LOC_Os01g48660	27896354-27899318	+	expressed protein	GO:0008150	GO:0009536
LOC_Os01g48690	27922230-27924368	+	ribosomal protein rpS20, putative, expressed	GO:0005840	GO:0016020	GO:0003723	GO:0009987	GO:0006412	GO:0005198	GO:0009536
LOC_Os01g48700	27924901-27928433	-	transcription factor Dp, putative, expressed	GO:0005634	GO:0005515	GO:0009058	GO:0006139	GO:0007049	GO:0006259	GO:0005737
LOC_Os01g48710	27929928-27930950	-	heavy metal-associated domain containing protein, expressed	GO:0005575	GO:0005488	GO:0006810
LOC_Os01g48720	27938768-27947047	+	RNA polymerase III subunit RPC82 family protein, putative, expressed	GO:0005623	GO:0016740	GO:0003677	GO:0006139	GO:0009058
LOC_Os01g48740	27956653-27957588	+	aspartyl protease family protein, putative, expressed	GO:0005575	GO:0019538	GO:0016787
LOC_Os01g48750	27960362-27961544	+	aspartic proteinase nepenthesin-2 precursor, putative, expressed	GO:0005575	GO:0019538	GO:0016787
LOC_Os01g48760	27961739-27965444	+	THAP domain-containing protein 4, putative, expressed	GO:0003674	GO:0005829	GO:0008150
LOC_Os01g48790	27983688-27990383	+	YT521-B-like family domain containing protein, expressed	GO:0003674	GO:0008150
LOC_Os01g48800	27995792-27997546	+	purine permease, putative, expressed	GO:0016020	GO:0006810	GO:0009987	GO:0005215
LOC_Os01g48810	28009026-28011895	+	transcription initiation factor TFIID subunit 11, putative, expressed	GO:0003677	GO:0005634	GO:0006139	GO:0009058
LOC_Os01g48820	28012393-28014006	+	expressed protein	GO:0003674	GO:0008150	GO:0009536
LOC_Os01g48830	28015361-28021413	-	expressed protein	GO:0003674	GO:0008150
LOC_Os01g48850	28028738-28032031	-	auxin-responsive protein, putative, expressed	GO:0016020	GO:0008152	GO:0009056	GO:0009987	GO:0003824
LOC_Os01g48874	28032816-28051830	-	wax synthase, putative, expressed	GO:0003674	GO:0005575	GO:0008150
LOC_Os01g48910	28060410-28067159	-	AMP-binding enzyme, putative, expressed	GO:0008152	GO:0009987	GO:0006629	GO:0003824	GO:0009058	GO:0005886
LOC_Os01g48930	28080392-28083388	+	splicing factor-related, putative, expressed	GO:0003674	GO:0005575
LOC_Os01g48960	28091208-28102930	-	glutamate synthase, chloroplast precursor, putative, expressed	GO:0009058	GO:0009987	GO:0008152	GO:0003824	GO:0008150	GO:0040007	GO:0009536
LOC_Os01g48980	28118055-28123308	-	GPI transamidase component family protein, putative, expressed	GO:0005783	GO:0008152	GO:0016787
LOC_Os01g48990	28126575-28130277	+	uncharacterized kinase mug58, putative, expressed	GO:0008152	GO:0009987	GO:0016301	GO:0009536	GO:0009058
LOC_Os01g49010	28161732-28166115	+	ORC4 - Putative origin recognition complex subunit 4, expressed	GO:0005622	GO:0005515	GO:0009058	GO:0006259
LOC_Os01g49024	28167063-28172563	-	phosphatidylserine synthase, putative, expressed	GO:0016740	GO:0005634	GO:0009058	GO:0009987	GO:0006629	GO:0016020	GO:0005783
LOC_Os01g49026	28173827-28176118	+	transmembrane protein 93, putative, expressed	GO:0003674	GO:0005575	GO:0008150
LOC_Os01g49030	28176743-28177756	+	expressed protein	GO:0008150	GO:0005886
LOC_Os01g49060	28187853-28193358	+	prenyltransferase, putative, expressed	GO:0005575	GO:0006464	GO:0016740
LOC_Os01g49110	28231417-28235420	+	prenyltransferase, putative, expressed	GO:0005575	GO:0006464	GO:0016740
LOC_Os01g49120	28234702-28238634	-	MATE efflux family protein, putative, expressed	GO:0006810	GO:0016020	GO:0009987	GO:0005215
LOC_Os01g49160	28249920-28251516	+	MYB family transcription factor, putative, expressed	GO:0003677	GO:0009058	GO:0006139	GO:0003700
LOC_Os01g49210	28289376-28290276	+	expressed protein	GO:0003674	GO:0005575	GO:0009058	GO:0006464
LOC_Os01g49230	28303270-28304839	+	limonoid UDP-glucosyltransferase, putative, expressed	GO:0005575	GO:0016740	GO:0008152
LOC_Os01g49240	28307652-28309500	+	limonoid UDP-glucosyltransferase, putative, expressed	GO:0016740	GO:0008152	GO:0009628	GO:0005737
LOC_Os01g49250	28312054-28317274	+	methyltransferase, putative, expressed	GO:0005634	GO:0005829
LOC_Os01g49270	28322661-28324988	+	XPA-binding protein 2, putative, expressed	GO:0006139	GO:0005488
LOC_Os01g49280	28325361-28328256	-	zinc finger family protein, putative, expressed	GO:0005488
LOC_Os01g49290	28330800-28333392	+	WD repeat-containing protein, putative, expressed	GO:0005730	GO:0000166	GO:0005622	GO:0005886	GO:0009791	GO:0007275	GO:0009719	GO:0009987
LOC_Os01g49310	28345842-28351050	+	expressed protein	GO:0003674	GO:0005575	GO:0009628
LOC_Os01g49320	28354771-28356109	-	glycosyl hydrolase, putative, expressed	GO:0006950	GO:0008152	GO:0009628	GO:0003824	GO:0005623	GO:0005488	GO:0016787	GO:0009991	GO:0007154
LOC_Os01g49330	28364038-28368313	+	formyl transferase, putative, expressed	GO:0016787	GO:0009058	GO:0016740	GO:0006139	GO:0003824
LOC_Os01g49340	28367976-28370532	-	arginine/serine-rich coiled-coil protein 1, putative, expressed	GO:0003674	GO:0005575	GO:0008150
LOC_Os01g49350	28370855-28374508	-	DUF292 domain containing protein, expressed	GO:0005623	GO:0008150
LOC_Os01g49360	28376398-28379686	-	FAD-binding and arabino-lactone oxidase domains containing protein, putative, expressed	GO:0005623	GO:0003824	GO:0016020	GO:0005488	GO:0008152
LOC_Os01g49380	28384020-28387158	-	lipase, putative, expressed	GO:0008152	GO:0016787
LOC_Os01g49390	28403602-28404693	+	IPP transferase, putative, expressed	GO:0008152	GO:0016740	GO:0009536	GO:0040007	GO:0009058	GO:0009987
LOC_Os01g49410	28417640-28418440	-	expressed protein	GO:0003674	GO:0008150
LOC_Os01g49440	28431913-28433406	+	expressed protein	GO:0003674	GO:0008150
LOC_Os01g49460	28444493-28444948	+	hypothetical protein	GO:0016740	GO:0005575	GO:0009058	GO:0009987	GO:0019748	GO:0008152
LOC_Os01g49470	28447887-28458990	-	E3 ubiquitin ligase, putative, expressed	GO:0009991	GO:0007154	GO:0006950	GO:0005488	GO:0000003	GO:0009791	GO:0009790
LOC_Os01g49490	28467690-28471172	-	expressed protein	GO:0003674	GO:0005575	GO:0008150
LOC_Os01g49510	28479274-28483659	+	OsPOP3 - Putative Prolyl Oligopeptidase homologue, expressed	GO:0005575	GO:0008150
LOC_Os01g49560	28502364-28503468	-	expressed protein	GO:0008152	GO:0009987	GO:0016301	GO:0000166	GO:0006464	GO:0005886
LOC_Os01g49580	28513097-28517569	+	Protein kinase domain containing protein, expressed	GO:0005623	GO:0008152	GO:0009987	GO:0016301	GO:0000166	GO:0006464
LOC_Os01g49600	28522160-28523748	+	expressed protein	GO:0008152	GO:0009987	GO:0016301	GO:0000166	GO:0006464	GO:0005886
LOC_Os01g49614	28524006-28534608	+	Protein kinase domain containing protein, expressed	GO:0005623	GO:0008152	GO:0009987	GO:0016301	GO:0000166	GO:0006464
LOC_Os01g49640	28537873-28538617	-	LTPL149 - Protease inhibitor/seed storage/LTP family protein precursor, expressed	GO:0005623	GO:0008289	GO:0006810
LOC_Os01g49650	28538774-28539704	-	LTPL150 - Protease inhibitor/seed storage/LTP family protein precursor, expressed	GO:0005623	GO:0008289	GO:0006810
LOC_Os01g49660	28539994-28541254	+	reticulon domain containing protein, putative, expressed	GO:0005783	GO:0009628	GO:0005886
LOC_Os01g49670	28541536-28545424	-	cytidylyltransferase domain containing protein, expressed	GO:0009058	GO:0016740	GO:0009536
LOC_Os01g49690	28555935-28560699	+	Ser/Thr protein phosphatase family protein, putative, expressed	GO:0008152	GO:0016787	GO:0009987	GO:0008150
LOC_Os01g49710	28566625-28567663	-	glutathione S-transferase, putative, expressed	GO:0016740	GO:0009056	GO:0009987	GO:0019748	GO:0008152	GO:0005737
LOC_Os01g49720	28568721-28569792	-	glutathione S-transferase, putative, expressed	GO:0016740	GO:0009056	GO:0009987	GO:0019748	GO:0008152	GO:0005737
LOC_Os01g49740	28573133-28575675	+	expressed protein	GO:0016043	GO:0009987	GO:0005515	GO:0009628	GO:0005829
LOC_Os01g49760	28578100-28583696	+	expressed protein	GO:0009536
LOC_Os01g49770	28582843-28586527	-	zinc finger, C3HC4 type domain containing protein, expressed	GO:0005488
LOC_Os01g49810	28599295-28600245	+	expressed protein	GO:0003674	GO:0005575	GO:0008150
LOC_Os01g49820	28605063-28608214	+	lipid phosphatase protein, putative, expressed	GO:0009719	GO:0007165	GO:0005886	GO:0016787	GO:0008152	GO:0009987
LOC_Os01g49890	28653963-28655948	-	threonine synthase, chloroplast precursor, putative, expressed	GO:0008152	GO:0009987	GO:0003824	GO:0005829	GO:0009058	GO:0009536
LOC_Os01g49900	28657603-28660499	-	peptidyl-tRNA hydrolase, mitochondrial precursor protein, putative, expressed	GO:0006412	GO:0016787	GO:0009536
LOC_Os01g49910	28666309-28668106	+	expressed protein	GO:0007165	GO:0016301	GO:0000166	GO:0006464	GO:0005886
LOC_Os01g49920	28669479-28673568	+	protein kinase, putative, expressed	GO:0007165	GO:0016301	GO:0000166	GO:0006464	GO:0005886
LOC_Os01g50020	28735749-28738223	-	expressed protein	GO:0006139	GO:0003723	GO:0005634	GO:0000166	GO:0005737	GO:0006412	GO:0003676
LOC_Os01g50040	28746512-28751346	+	DNA binding protein, putative, expressed	GO:0003674	GO:0008150
LOC_Os01g50050	28752055-28755585	-	polyprenyl synthetase, putative, expressed	GO:0009058	GO:0009987	GO:0006629	GO:0016740	GO:0008152	GO:0005829
LOC_Os01g50060	28756047-28759294	-	1-aminocyclopropane-1-carboxylate deaminase, putative, expressed	GO:0005575	GO:0008152	GO:0003824	GO:0005488
LOC_Os01g50070	28768976-28769426	+	multidrug resistance protein 1, putative, expressed	GO:0006810	GO:0009987	GO:0016787	GO:0005215	GO:0009056	GO:0006139
LOC_Os01g50120	28798874-28804461	+	expressed protein	GO:0003674	GO:0008150	GO:0009536
LOC_Os01g50160	28825745-28832656	+	MDR-like ABC transporter, putative, expressed	GO:0006810	GO:0009987	GO:0005575	GO:0016787	GO:0005215	GO:0009056	GO:0006139	GO:0005886
LOC_Os01g50170	28835243-28836885	+	eukaryotic aspartyl protease domain containing protein, expressed	GO:0005623	GO:0019538	GO:0016787
LOC_Os01g50200	28847957-28849824	-	UDP-glucoronosyl and UDP-glucosyl transferase domain containing protein, expressed	GO:0016740	GO:0008152	GO:0005829
LOC_Os01g50320	28885409-28890942	+	surp module family protein, putative, expressed	GO:0006139	GO:0003723
LOC_Os01g50330	28891193-28892212	-	strictosidine synthase 1 precursor, putative, expressed	GO:0003824	GO:0005783	GO:0005618	GO:0009058	GO:0005575	GO:0009987	GO:0005886
LOC_Os01g50360	28913375-28915902	+	NAC domain containing protein, putative, expressed	GO:0005575	GO:0005829	GO:0006950	GO:0009628	GO:0005840
LOC_Os01g50440	28955683-28957041	+	AWPM-19-like membrane family protein, putative, expressed	GO:0005623	GO:0003674	GO:0016020	GO:0008150
LOC_Os01g50460	28975563-28977354	+	nodulin MtN3 family protein, putative, expressed	GO:0016020	GO:0006810	GO:0009987	GO:0005215	GO:0003674	GO:0005623	GO:0005886	GO:0008150
LOC_Os01g50470	28978119-28983868	+	regulator of chromosome condensation, putative, expressed	GO:0005488
LOC_Os01g50480	28984543-28986016	-	SAM dependent carboxyl methyltransferase, putative, expressed	GO:0005575	GO:0016740	GO:0008152	GO:0009987	GO:0008150
LOC_Os01g50490	28991234-28993285	+	cytochrome P450, putative, expressed	GO:0003674	GO:0005575	GO:0005488	GO:0003824	GO:0008152	GO:0019825
LOC_Os01g50610	29050751-29053594	-	SAM dependent carboxyl methyltransferase, putative, expressed	GO:0005575	GO:0016740	GO:0008152	GO:0009987	GO:0008150
LOC_Os01g50616	29066657-29072196	-	phosphatidylinositol transfer, putative, expressed	GO:0006810	GO:0005215
LOC_Os01g50622	29072766-29076344	-	DNA-binding protein DSP1, putative, expressed	GO:0006950	GO:0003677	GO:0006259	GO:0004518
LOC_Os01g50680	29104884-29109135	+	OsSub2 - Putative Subtilisin homologue, expressed	GO:0016787	GO:0019538	GO:0008152	GO:0005618	GO:0005515
LOC_Os01g50690	29109936-29119362	+	WD domain, G-beta repeat domain containing protein, expressed	GO:0005575	GO:0000166	GO:0008150
LOC_Os01g50700	29119761-29124636	+	dehydrin family protein, expressed	GO:0019538	GO:0009987	GO:0005515
LOC_Os01g50720	29132159-29133940	-	MYB family transcription factor, putative, expressed	GO:0009058	GO:0006139
LOC_Os01g50730	29145693-29148106	-	expressed protein	GO:0005634	GO:0008152	GO:0005515	GO:0006139	GO:0016740
LOC_Os01g50750	29152619-29154853	+	zinc finger, C3HC4 type domain containing protein, expressed	GO:0005488	GO:0009536
LOC_Os01g50760	29158263-29162718	+	polyprenyl synthetase, putative, expressed	GO:0009058	GO:0009987	GO:0006629	GO:0016740	GO:0008152	GO:0005829
LOC_Os01g50770	29166419-29170411	+	adaptor complexes medium subunit family domain containing protein, expressed	GO:0016020	GO:0005737	GO:0006810	GO:0009987	GO:0005829
LOC_Os01g50810	29183719-29184972	-	invertase/pectin methylesterase inhibitor family protein, putative, expressed	GO:0008152	GO:0005618	GO:0016787	GO:0008150
LOC_Os01g50820	29188850-29190965	+	transporter, major facilitator family, putative, expressed	GO:0005215	GO:0006810	GO:0009987	GO:0005886
LOC_Os01g50830	29191834-29194734	+	expressed protein	GO:0003674	GO:0008150	GO:0009536
LOC_Os01g50840	29202409-29203689	-	expressed protein	GO:0003674	GO:0005575	GO:0008150
LOC_Os01g50860	29216899-29221807	+	chloride transporter, chloride channel family, putative, expressed	GO:0016020	GO:0006810	GO:0009987	GO:0009536	GO:0009579	GO:0005215
LOC_Os01g50870	29223188-29223499	-	expressed protein	GO:0003674	GO:0008150	GO:0005886
LOC_Os01g50900	29231900-29232796	+	Cupin domain containing protein, expressed	GO:0003674	GO:0008150	GO:0005488
LOC_Os01g50910	29233028-29234256	-	late embryogenesis abundant protein, group 3, putative, expressed	GO:0003674	GO:0005634	GO:0000003	GO:0009791	GO:0009790
LOC_Os01g50930	29240064-29246877	-	expressed protein	GO:0003674	GO:0009536	GO:0005622	GO:0008150
LOC_Os01g50934	29247022-29250112	+	fiber protein Fb11, putative, expressed	GO:0003674	GO:0016020	GO:0005739	GO:0008150
LOC_Os01g50950	29277487-29277807	+	expressed protein
LOC_Os01g50960	29280126-29282901	-	RNA polymerase II transcriptional coactivator KELP, putative, expressed	GO:0005575	GO:0003677	GO:0003674	GO:0005515	GO:0009058	GO:0006139
LOC_Os01g50980	29290326-29295442	+	cullin, putative, expressed GO:0009719;GO:0005634;GO:0016043;GO:0009987;GO:0005737;GO:0008150;GO:0007165;GO:0005515;GO:0005829;GO:0005622;GO:0005856;GO:0007049;GO:0000003;GO:0009791;GO:0009790;
LOC_Os01g50990	29298041-29299464	+	FBD domain containing protein, putative, expressed	GO:0003674	GO:0008150
LOC_Os01g51010	29306448-29312618	+	DUF292 domain containing protein, expressed	GO:0008150
LOC_Os01g51030	29317540-29318159	+	expressed protein
LOC_Os01g51040	29318192-29322569	-	transmembrane protein 16K, putative, expressed	GO:0003674	GO:0008150
LOC_Os01g51050	29323220-29324340	-	jacalin-like lectin domain containing protein, expressed	GO:0003674	GO:0005575	GO:0008150
LOC_Os01g51060	29326689-29334795	-	hydrolase, putative, expressed	GO:0006950	GO:0005783	GO:0019538	GO:0008152	GO:0016787	GO:0005886
LOC_Os01g51090	29348709-29351599	+	retrotransposon protein, putative, unclassified, expressed
LOC_Os01g51100	29352683-29355515	-	retrotransposon protein, putative, unclassified, expressed
LOC_Os01g51110	29357538-29358055	+	expressed protein
LOC_Os01g51120	29364527-29368029	+	vesicle transport v-SNARE protein, putative, expressed GO:0006810;GO:0009987;GO:0005794;GO:0007165;GO:0005768;GO:0004872;GO:0005773;GO:0016020;GO:0005515;GO:0009628;GO:0009606;
LOC_Os01g51130	29369748-29376123	-	transposon protein, putative, unclassified, expressed
LOC_Os01g51140	29382534-29385653	-	helix-loop-helix DNA-binding domain containing protein, expressed	GO:0003677	GO:0005634	GO:0009058	GO:0006139	GO:0003700
LOC_Os01g51170	29412196-29413972	+	glycylpeptide N-tetradecanoyltransferase 1, putative, expressed GO:0005840;GO:0008152;GO:0009653;GO:0009790;GO:0009058;GO:0006464;GO:0016740;GO:0005829;GO:0040007;
LOC_Os01g51180	29416278-29423224	+	transposon protein, putative, unclassified, expressed
LOC_Os01g51190	29423421-29428115	+	expressed protein	GO:0003674	GO:0008150
LOC_Os01g51210	29437276-29439882	-	uncharacterized protein PA4923, putative, expressed	GO:0005634	GO:0009058	GO:0009987	GO:0005829	GO:0005515
LOC_Os01g51220	29442650-29447144	+	transport protein particle component, Bet3, domain containing protein, expressed	GO:0003674	GO:0006810	GO:0009987
LOC_Os01g51230	29447990-29450454	-	IQ calmodulin-binding motif domain containing protein, expressed	GO:0005515
LOC_Os01g51250	29458644-29463035	+	mitochondrial carrier protein, putative, expressed	GO:0006810	GO:0009987	GO:0016020	GO:0005739	GO:0005488	GO:0005215
LOC_Os01g51260	29469565-29471507	+	MYB family transcription factor, putative, expressed	GO:0003677	GO:0005634	GO:0009908	GO:0009058	GO:0006139	GO:0009719	GO:0009987	GO:0003700
LOC_Os01g51280	29479108-29482865	+	5-nucleotidase surE, putative, expressed	GO:0005575	GO:0008152	GO:0016787	GO:0009987	GO:0008150
LOC_Os01g51290	29483207-29492556	-	protein kinase family protein, putative, expressed	GO:0008152	GO:0009987	GO:0016301	GO:0005515	GO:0000166	GO:0006464	GO:0005886
LOC_Os01g51310	29508272-29509435	+	expressed protein	GO:0005623	GO:0003674	GO:0008150
LOC_Os01g51320	29513284-29514918	-	peroxisomal N-acetyl-spermine/spermidine oxidase precursor, putative, expressed	GO:0005623	GO:0003824	GO:0008152
LOC_Os01g51340	29525181-29526530	-	retrotransposon protein, putative, unclassified, expressed
LOC_Os01g51360	29529726-29532847	-	lipase, putative, expressed	GO:0009628	GO:0008152	GO:0016787	GO:0005737	GO:0009536	GO:0006629	GO:0009987
LOC_Os01g51380	29536683-29542409	+	ATP synthase, putative, expressed GO:0006139;GO:0016020;GO:0000166;GO:0006810;GO:0009987;GO:0005773;GO:0009058;GO:0016787;GO:0005215;GO:0009056;GO:0009536;
LOC_Os01g51390	29544661-29548524	+	mitochondrial-processing peptidase subunit, mitochondrial precursor, putative, expressed GO:0005739;GO:0016020;GO:0016787;GO:0005773;GO:0019538;GO:0005730;GO:0005618;GO:0005488;GO:0009536;
LOC_Os01g51400	29551666-29554002	+	Leucine Rich Repeat family protein, expressed	GO:0005623	GO:0007165	GO:0016301	GO:0005515	GO:0000166	GO:0006464
LOC_Os01g51410	29560350-29567065	+	glycine dehydrogenase, putative, expressed	GO:0005737	GO:0000166	GO:0008152	GO:0003824	GO:0009987	GO:0009056	GO:0005739	GO:0009536
LOC_Os01g51420	29568547-29571484	+	calcineurin B, putative, expressed	GO:0016020	GO:0005773	GO:0005515	GO:0005488	GO:0008150	GO:0006950	GO:0009628	GO:0005886	GO:0005737
LOC_Os01g51430	29572653-29575706	+	green ripe-like, putative, expressed	GO:0007165	GO:0009719	GO:0003674	GO:0005783	GO:0005794
LOC_Os01g51450	29580715-29583174	-	NAP domain containing protein, putative, expressed GO:0003677;GO:0005634;GO:0006950;GO:0006259;GO:0016043;GO:0005488;GO:0005737;GO:0008150;GO:0005829;GO:0005886;
LOC_Os01g51460	29583876-29584603	+	expressed protein
LOC_Os01g51470	29585902-29586405	-	expressed protein
LOC_Os01g51480	29587120-29587624	+	expressed protein
LOC_Os01g51490	29589249-29590343	-	expressed protein
LOC_Os01g51500	29592715-29593347	-	expressed protein
LOC_Os01g51510	29593727-29594326	+	expressed protein
LOC_Os01g51520	29597417-29597923	-	expressed protein
LOC_Os01g51530	29598881-29601172	-	methyltransferase domain containing protein, expressed	GO:0008152	GO:0016740	GO:0009987	GO:0009536
LOC_Os01g51540	29605119-29606563	-	cytidine/deoxycytidylate deaminase, putative, expressed	GO:0006139	GO:0009056	GO:0016787	GO:0005829
LOC_Os01g51550	29610944-29614656	+	peroxidase family protein, expressed	GO:0005623	GO:0006950	GO:0005488	GO:0003824	GO:0008152
LOC_Os01g51570	29620954-29622393	+	glycosyl hydrolases family 17, putative, expressed GO:0005576;GO:0008152;GO:0006950;GO:0009628;GO:0009607;GO:0005773;GO:0016787;GO:0005618;GO:0005515;
LOC_Os01g51580	29622414-29623156	-	expressed protein
LOC_Os01g51590	29624484-29625485	-	expressed protein
LOC_Os01g51610	29637792-29642902	+	B3 DNA binding domain containing protein, expressed GO:0005575;GO:0009719;GO:0003677;GO:0009058;GO:0006139;GO:0000003;GO:0009791;GO:0009790;GO:0009987;GO:0006629;GO:0019748;GO:0003700;
LOC_Os01g51620	29645867-29649216	+	KRR1 small subunit processome component, putative, expressed	GO:0005575	GO:0003723	GO:0008150
LOC_Os01g51630	29652580-29655625	-	XIE, putative, expressed	GO:0009987	GO:0008152	GO:0003774	GO:0005856
LOC_Os01g51634	29669980-29675358	-	myosin-2 heavy chain, non muscle, putative, expressed GO:0009987;GO:0000003;GO:0008152;GO:0005575;GO:0009653;GO:0016043;GO:0030154;GO:0007275;GO:0003774;GO:0016049;GO:0009791;GO:0005856;
LOC_Os01g51640	29679090-29683010	-	expressed protein	GO:0003674	GO:0008150
LOC_Os01g51660	29695841-29696403	+	expressed protein
LOC_Os01g51670	29708354-29709375	+	expressed protein
LOC_Os01g51680	29717779-29718346	+	hypothetical protein
LOC_Os01g51690	29720923-29723065	-	WRKY26, expressed	GO:0006950	GO:0009607	GO:0009719	GO:0007165	GO:0009058	GO:0006139	GO:0003700
LOC_Os01g51700	29730128-29735114	-	ras-related protein, putative, expressed	GO:0007165	GO:0009056	GO:0006139	GO:0016787	GO:0016020	GO:0005773	GO:0006810	GO:0009987	GO:0000166
LOC_Os01g51710	29736288-29739449	-	zinc knuckle domain containing protein, expressed	GO:0019538	GO:0009987	GO:0005515	GO:0005488	GO:0003676
LOC_Os01g51720	29740123-29742527	+	expressed protein	GO:0003674	GO:0005575	GO:0008150
LOC_Os01g51735	29750793-29751436	-	expressed protein
LOC_Os01g51740	29755249-29755833	+	expressed protein
LOC_Os01g51754	29760719-29770037	+	alpha-amylase precursor, putative, expressed	GO:0008152	GO:0016787	GO:0005975	GO:0009987	GO:0009056	GO:0009536
LOC_Os01g51780	29775789-29778473	-	auxin efflux carrier component, putative, expressed GO:0009653;GO:0007275;GO:0040007;GO:0006810;GO:0009987;GO:0016043;GO:0030154;GO:0009628;GO:0016049;GO:0009606;GO:0016020;GO:0005886;GO:0005215;GO:0005623;
LOC_Os01g51790	29780279-29783148	+	expressed protein	GO:0003674	GO:0005575	GO:0008150
LOC_Os01g51800	29783547-29785958	-	expressed protein	GO:0003674	GO:0005783	GO:0008150
LOC_Os01g51810	29786135-29788237	-	pentatricopeptide, putative, expressed	GO:0003674	GO:0005575	GO:0006139
LOC_Os01g51830	29797547-29800569	-	retrotransposon protein, putative, Ty3-gypsy subclass
LOC_Os01g51840	29801081-29806970	-	IQ calmodulin-binding motif family protein, putative, expressed	GO:0005829	GO:0005515	GO:0008150	GO:0005886
LOC_Os01g51850	29810802-29812468	-	expressed protein	GO:0003674	GO:0005575	GO:0008150
LOC_Os01g51860	29816809-29819738	+	violaxanthin de-epoxidase, putative, expressed	GO:0003674	GO:0008150
LOC_Os01g51870	29820729-29822139	+	methyltransferase, putative, expressed	GO:0005575	GO:0008152	GO:0016740	GO:0009987
LOC_Os01g51890	29830122-29836238	+	endonuclease/exonuclease/phosphatase family domain containing protein, expressed	GO:0016787	GO:0008152	GO:0009987	GO:0005739	GO:0008150
LOC_Os01g51920	29842643-29846825	-	phosphotransferase, putative, expressed	GO:0008152	GO:0009987	GO:0009058	GO:0006629	GO:0016301
LOC_Os01g51940	29854661-29855694	+	expressed protein
LOC_Os01g51950	29860846-29866424	+	retrotransposon protein, putative, unclassified, expressed
LOC_Os01g51960	29868908-29869255	-	hypothetical protein
LOC_Os01g51970	29871164-29873653	+	hypothetical protein
LOC_Os01g51980	29874486-29877505	+	alliin lyase precursor, putative, expressed	GO:0005623	GO:0008152	GO:0003824	GO:0005488
LOC_Os01g51990	29878435-29880280	-	AN1-like zinc finger domain containing protein, expressed	GO:0003677	GO:0005488	GO:0008150
LOC_Os01g52010	29894027-29898467	+	alliin lyase precursor, putative, expressed	GO:0005623	GO:0008152	GO:0003824	GO:0005488
LOC_Os01g52030	29904104-29904857	-	zinc finger A20 and AN1 domain-containing stress-associated protein, putative, expressed	GO:0003677	GO:0005575	GO:0005488	GO:0008150
LOC_Os01g52060	29937548-29937875	+	expressed protein
LOC_Os01g52070	29943910-29948654	+	potassium channel AKT1, putative, expressed	GO:0005783	GO:0000166	GO:0005215	GO:0006810	GO:0009987	GO:0009607	GO:0005886
LOC_Os01g52090	29950040-29952644	-	transcription factor like protein, putative, expressed	GO:0005575	GO:0009058	GO:0006139	GO:0003700
LOC_Os01g52100	29960694-29963067	+	DUF581 domain containing protein, expressed	GO:0003674	GO:0005575	GO:0008150
LOC_Os01g52110	29965064-29970767	-	RING finger and CHY zinc finger domain-containing protein 1, putative, expressed	GO:0005488
LOC_Os01g52130	29987911-29994141	+	sulfate transporter, putative, expressed	GO:0006810	GO:0016020	GO:0009987	GO:0005215
LOC_Os01g52140	29995196-29999996	+	expressed protein	GO:0003674	GO:0008150
LOC_Os01g52160	30003532-30005946	+	heavy metal-associated domain containing protein, expressed	GO:0005623	GO:0005488	GO:0006810
LOC_Os01g52170	30008281-30012094	+	expressed protein	GO:0009058	GO:0009987	GO:0000166	GO:0009536
LOC_Os01g52180	30014184-30015140	+	lipase, putative, expressed	GO:0005575	GO:0016787	GO:0006629
LOC_Os01g52190	30015934-30017274	-	aspartic proteinase nepenthesin precursor, putative, expressed	GO:0016020	GO:0005618	GO:0019538	GO:0008152	GO:0009628	GO:0016787
LOC_Os01g52200	30017781-30019979	-	mitochondrial ATP synthase g subunit family protein, putative, expressed	GO:0006810	GO:0009058	GO:0006139	GO:0005215	GO:0005739
LOC_Os01g52214	30020917-30023812	-	ubiquinone oxidoreductase, putative, expressed	GO:0006091	GO:0016020	GO:0005739	GO:0005488	GO:0008152	GO:0003824
LOC_Os01g52230	30025249-30026465	-	phosphoethanolamine/phosphocholine phosphatase, putative, expressed	GO:0009991	GO:0007154	GO:0006950	GO:0008152	GO:0016787	GO:0016043
LOC_Os01g52250	30030997-30041476	-	starch synthase, putative, expressed	GO:0016740	GO:0005975	GO:0009987	GO:0008152	GO:0009536
LOC_Os01g52240	30030998-30032054	+	chlorophyll A-B binding protein, putative, expressed	GO:0016020	GO:0009536	GO:0009579	GO:0006091	GO:0015979	GO:0005622	GO:0005488
LOC_Os01g52260	30042527-30043938	+	serine acetyltransferase protein, putative, expressed	GO:0008152	GO:0009058	GO:0009987	GO:0016740	GO:0005829
LOC_Os01g52270	30048291-30049986	+	NB-ARC domain containing protein, expressed	GO:0000166	GO:0006950
LOC_Os01g52280	30055567-30057039	+	NB-ARC domain containing protein, expressed	GO:0005515	GO:0006950
LOC_Os01g52290	30058008-30060963	+	expressed protein	GO:0000166	GO:0006950
LOC_Os01g52320	30068605-30070131	+	NB-ARC domain containing protein, expressed	GO:0005515	GO:0006950
LOC_Os01g52330	30075624-30077126	+	NB-ARC domain containing protein, expressed	GO:0005515	GO:0006950
LOC_Os01g52340	30079649-30081500	+	NB-ARC domain containing protein, expressed	GO:0005515	GO:0006950
LOC_Os01g52380	30091365-30093186	+	expressed protein	GO:0005515	GO:0006950
LOC_Os01g52390	30095420-30098797	-	plasminogen activator inhibitor 1 RNA-binding protein, putative, expressed	GO:0003723	GO:0005634	GO:0008150	GO:0005737
LOC_Os01g52400	30102785-30107361	+	bacterial transferase hexapeptide domain containing protein, expressed	GO:0016740	GO:0009058	GO:0006629
LOC_Os01g52420	30120011-30120241	+	conserved hypothetical protein	GO:0016740	GO:0008152	GO:0009987	GO:0008150	GO:0005515
LOC_Os01g52430	30124951-30128956	+	hAT dimerisation domain-containing protein, putative, expressed	GO:0005575	GO:0003677	GO:0008150	GO:0005515
LOC_Os01g52450	30131348-30135287	+	hexokinase, putative, expressed GO:0019725;GO:0007165;GO:0016020;GO:0000166;GO:0005515;GO:0005488;GO:0005739;GO:0005634;GO:0005975;GO:0009987;GO:0016301;GO:0005773;GO:0009056;GO:0008219;GO:0009536;
LOC_Os01g52460	30135763-30137746	+	regulator of ribonuclease, putative, expressed	GO:0005575	GO:0008152	GO:0006139	GO:0030234
LOC_Os01g52480	30155665-30157765	+	senescence-associated protein, putative, expressed	GO:0003674	GO:0008150
LOC_Os01g52500	30166017-30171659	+	NADP-dependent malic enzyme, putative, expressed GO:0016043;GO:0009791;GO:0003824;GO:0008152;GO:0005515;GO:0005488;GO:0009987;GO:0009058;GO:0006629;GO:0000003;GO:0009790;GO:0009536;
LOC_Os01g52514	30173442-30179151	+	B3 DNA binding domain containing protein, expressed	GO:0003677	GO:0005654	GO:0009908	GO:0006950	GO:0009628
LOC_Os01g52530	30180581-30184477	+	phosphoribosyl transferase, putative, expressed	GO:0005488	GO:0016740	GO:0006139	GO:0009058
LOC_Os01g52540	30185134-30189912	+	B3 DNA binding domain containing protein, expressed	GO:0005575	GO:0003677	GO:0009058	GO:0006139	GO:0003700
LOC_Os01g52560	30216047-30222975	+	Plant PDR ABC transporter associated domain containing protein, expressed GO:0016787;GO:0005215;GO:0009056;GO:0006139;GO:0005886;GO:0006810;GO:0009987;
LOC_Os01g52570	30225839-30226855	+	lachrymatory factor synthase, putative, expressed	GO:0003674	GO:0005575	GO:0008150
LOC_Os01g52594	30236130-30236776	+	expressed protein
LOC_Os01g52610	30241948-30251105	+	membrane associated DUF588 domain containing protein, putative, expressed	GO:0003674	GO:0016020	GO:0008150
LOC_Os01g52630	30251470-30254956	+	regulator of chromosome condensation, putative, expressed	GO:0005575	GO:0005515	GO:0003682	GO:0008150
LOC_Os01g52650	30263383-30264381	-	POEI44 - Pollen Ole e I allergen and extensin family protein precursor, expressed	GO:0005623	GO:0003674	GO:0008150
LOC_Os01g52660	30272912-30274078	-	POEI51 - Pollen Ole e I allergen and extensin family protein precursor, expressed	GO:0005575	GO:0009719	GO:0005886
LOC_Os01g52680	30278492-30280577	-	OsMADS32 - MADS-box family gene with MIKCc type-box, expressed GO:0005634;GO:0030154;GO:0007275;GO:0000003;GO:0005515;GO:0009058;GO:0006139;GO:0003700;GO:0009908;
LOC_Os01g52690	30293943-30296578	+	retrotransposon protein, putative, unclassified, expressed
LOC_Os01g52700	30304351-30305540	-	expressed protein
LOC_Os01g52710	30311221-30315924	+	glycosyl transferase 8 domain containing protein, putative, expressed	GO:0016740	GO:0009058	GO:0005975
LOC_Os01g52720	30320746-30323993	+	Complex I intermediate-associated protein 30 domain containing protein, putative, expressed	GO:0003674	GO:0005739	GO:0008150
LOC_Os01g52730	30322749-30325085	-	DUF584 domain containing protein, putative, expressed	GO:0003674	GO:0005575	GO:0009719
LOC_Os01g52740	30340015-30341594	-	expressed protein	GO:0003674	GO:0005575	GO:0009719
LOC_Os01g52750	30344079-30349015	-	OsSub3 - Putative Subtilisin homologue, expressed	GO:0016787	GO:0019538	GO:0008152	GO:0005618	GO:0005515
LOC_Os01g52760	30351829-30358257	+	expressed protein	GO:0005623	GO:0003674	GO:0008150
LOC_Os01g52770	30361755-30364101	+	GDSL-like lipase/acylhydrolase, putative, expressed	GO:0005623	GO:0008152	GO:0016787	GO:0006629
LOC_Os01g52780	30363062-30370212	-	HVA22, putative, expressed	GO:0005623	GO:0003674	GO:0008150
LOC_Os01g52790	30372204-30376917	-	cytochrome P450 72A1, putative, expressed	GO:0005623	GO:0003674	GO:0005488	GO:0003824	GO:0008152	GO:0019825
LOC_Os01g52800	30378185-30378984	-	cytochrome P450 72A1, putative, expressed	GO:0008150	GO:0003674	GO:0005488	GO:0008152	GO:0019825	GO:0005623	GO:0003824
LOC_Os01g52810	30381099-30383392	+	expressed protein	GO:0005623	GO:0016301	GO:0000166	GO:0006464	GO:0008152	GO:0009987	GO:0003824	GO:0016787
LOC_Os01g52830	30386374-30387917	-	DUF1264 domain containing protein, putative, expressed	GO:0003674	GO:0005575	GO:0008150
LOC_Os01g52851	30392739-30395472	+	expressed protein
LOC_Os01g52864	30398944-30405920	+	transmembrane protein, putative, expressed	GO:0009536	GO:0016020
LOC_Os01g52880	30407036-30408554	+	leucine-rich repeat family protein, putative, expressed	GO:0005618	GO:0016020
LOC_Os01g52900	30413604-30415814	-	expressed protein	GO:0008152	GO:0009987	GO:0016740	GO:0003824	GO:0008150	GO:0009058	GO:0006464	GO:0009536
LOC_Os01g52920	30426929-30432086	+	expressed protein	GO:0003674	GO:0005575	GO:0008150
LOC_Os01g52940	30438403-30440847	-	retrotransposon protein, putative, unclassified
LOC_Os01g52950	30441633-30444059	-	retrotransposon protein, putative, unclassified, expressed
LOC_Os01g52960	30446357-30447006	+	subtilisin N-terminal Region family protein, expressed	GO:0016787	GO:0005515	GO:0005829	GO:0008152	GO:0005886
LOC_Os01g52970	30447422-30449206	-	OsFBX22 - F-box domain containing protein, expressed	GO:0003674	GO:0008150
LOC_Os01g52980	30453353-30455368	-	OsFBX23 - F-box domain containing protein, expressed	GO:0003674
LOC_Os01g53000	30460007-30464532	+	trehalose synthase, putative, expressed	GO:0016787	GO:0016740	GO:0009058	GO:0005975	GO:0009987	GO:0008152	GO:0005829
LOC_Os01g53020	30472593-30475205	+	heat shock protein DnaJ, putative, expressed	GO:0019538	GO:0009987	GO:0005515	GO:0009536
LOC_Os01g53040	30480134-30482161	-	WRKY14, expressed	GO:0009058	GO:0006139	GO:0003700
LOC_Os01g53060	30488174-30490501	+	peroxisomal membrane protein, putative, expressed	GO:0003674	GO:0009536	GO:0008150	GO:0016020	GO:0005777
LOC_Os01g53070	30490746-30496722	-	ATP binding protein, putative, expressed	GO:0016740	GO:0003677	GO:0000166	GO:0009058	GO:0006259	GO:0016787	GO:0005886
LOC_Os01g53079	30501605-30507193	-	ubiquitin domain-containing protein 1, putative, expressed	GO:0005515	GO:0009058	GO:0006464
LOC_Os01g53090	30512276-30521565	-	pathogen-related protein, putative, expressed	GO:0003674	GO:0008150
LOC_Os01g53130	30524993-30529097	-	zinc finger, C3HC4 type domain containing protein, expressed	GO:0005488
LOC_Os01g53140	30533609-30536908	+	expressed protein	GO:0016020	GO:0003674	GO:0005739	GO:0009058	GO:0009987
LOC_Os01g53150	30537135-30541871	+	GTPase of unknown function domain containing protein, putative, expressed	GO:0005622	GO:0000166	GO:0016043	GO:0009987	GO:0009536
LOC_Os01g53160	30542800-30544190	+	DUF623 domain containing protein, expressed	GO:0008150	GO:0005886
LOC_Os01g53180	30554345-30554710	+	retrotransposon protein, putative, Ty1-copia subclass, expressed
LOC_Os01g53190	30555330-30557784	+	expressed protein
LOC_Os01g53200	30561145-30564493	+	flavin monooxygenase, putative, expressed	GO:0000166	GO:0005488	GO:0003824	GO:0008152	GO:0009058	GO:0009987
LOC_Os01g53220	30582485-30583743	+	HSF-type DNA-binding domain containing protein, expressed	GO:0003677	GO:0005634	GO:0009058	GO:0006139	GO:0003700
LOC_Os01g53240	30589859-30592660	+	BURP domain containing protein, expressed	GO:0005623	GO:0003674	GO:0006950	GO:0009628	GO:0009719
LOC_Os01g53250	30593434-30598522	-	NADPH reductase, putative, expressed	GO:0005575	GO:0000166	GO:0008152	GO:0003824
LOC_Os01g53260	30604295-30608077	+	WRKY23, expressed	GO:0009058	GO:0006139	GO:0003700
LOC_Os01g53280	30608363-30611884	+	50S ribosomal protein L20, putative, expressed	GO:0005840	GO:0009987	GO:0006412	GO:0005622	GO:0005198	GO:0003723
LOC_Os01g53310	30634643-30637147	+	hypothetical protein
LOC_Os01g53320	30640759-30643104	+	transposon protein, putative, unclassified, expressed
LOC_Os01g53330	30647512-30649347	+	anthocyanidin 5,3-O-glucosyltransferase, putative, expressed	GO:0016740	GO:0008152	GO:0005829
LOC_Os01g53350	30655289-30657194	+	anthocyanidin 5,3-O-glucosyltransferase, putative, expressed	GO:0016740	GO:0008152	GO:0005829
LOC_Os01g53370	30666639-30668631	+	anthocyanidin 5,3-O-glucosyltransferase, putative, expressed	GO:0016740	GO:0008152	GO:0005829
LOC_Os01g53380	30671532-30671993	+	anthocyanidin 5,3-O-glucosyltransferase, putative, expressed	GO:0016740	GO:0008152	GO:0005829
LOC_Os01g53390	30675473-30677421	+	glucosyltransferase, putative, expressed	GO:0016740	GO:0008152	GO:0005829
LOC_Os01g53420	30689847-30691598	-	anthocyanidin 5,3-O-glucosyltransferase, putative, expressed	GO:0016740	GO:0008152	GO:0005829
LOC_Os01g53430	30694909-30696710	-	anthocyanidin 5,3-O-glucosyltransferase, putative, expressed	GO:0016740	GO:0008152	GO:0005829
LOC_Os01g53460	30712157-30713844	-	anthocyanidin 5,3-O-glucosyltransferase, putative, expressed	GO:0016740	GO:0008152	GO:0005829
LOC_Os01g53450	30712157-30717688	+	aminotransferase, classes I and II, domain containing protein, expressed	GO:0008152	GO:0009058	GO:0016740	GO:0005829	GO:0009987
LOC_Os01g53470	30718930-30719957	+	harpin-induced protein 1 domain containing protein, expressed	GO:0003674	GO:0008150	GO:0005886
LOC_Os01g53500	30730645-30731238	-	RING-H2 finger protein ATL2M, putative, expressed	GO:0005488
LOC_Os01g53520	30738697-30740729	+	reticulon domain containing protein, putative, expressed	GO:0005783	GO:0016020	GO:0008150	GO:0005886	GO:0005773
LOC_Os01g53550	30748297-30749174	-	expressed protein
LOC_Os01g53560	30753219-30761219	+	phosphoesterase, putative, expressed	GO:0003677	GO:0008152	GO:0005488	GO:0003824
LOC_Os01g53570	30764089-30766588	+	aluminum-activated malate transporter, putative, expressed	GO:0008150
LOC_Os01g53580	30768475-30769101	+	3-5 exonuclease domain-containing protein, putative, expressed	GO:0004518	GO:0005622	GO:0006139	GO:0003676
LOC_Os01g53590	30770399-30773003	+	3-5 exonuclease domain-containing protein, putative, expressed	GO:0004518	GO:0005622	GO:0006139	GO:0003676
LOC_Os01g53610	30779393-30782727	+	selenium-binding protein, related, putative, expressed	GO:0008150
LOC_Os01g53620	30786103-30788024	+	expressed protein	GO:0003674	GO:0008150
LOC_Os01g53630	30788730-30796556	-	ulp1 protease family protein, putative, expressed	GO:0005634	GO:0019538	GO:0016787	GO:0006950	GO:0009628	GO:0006464	GO:0000003	GO:0009791
LOC_Os01g53650	30824689-30825670	+	zinc finger CCCH type family protein, putative, expressed	GO:0005575	GO:0009058	GO:0006139	GO:0003700
LOC_Os01g53670	30832796-30836734	+	ENTH domain containing protein, expressed	GO:0005515	GO:0005488	GO:0009579	GO:0005856	GO:0006810	GO:0009987	GO:0005794
LOC_Os01g53680	30840129-30845230	-	6-phosphofructokinase, putative, expressed	GO:0005975	GO:0009987	GO:0016301	GO:0005515	GO:0005829	GO:0006091	GO:0009056
LOC_Os01g53700	30850589-30856227	-	mitochondrial-processing peptidase subunit, mitochondrial precursor, putative, expressed GO:0005739;GO:0016787;GO:0016020;GO:0003824;GO:0005773;GO:0005488;GO:0019538;GO:0009536;
LOC_Os01g53710	30868407-30871603	+	dual specificity protein phosphatase, putative, expressed	GO:0006464	GO:0016787	GO:0005975	GO:0009987	GO:0009056	GO:0008152
LOC_Os01g53720	30879000-30886338	+	expressed protein	GO:0008152	GO:0016787	GO:0005488	GO:0009987	GO:0003824
LOC_Os01g53730	30884821-30886340	-	expressed protein	GO:0006950	GO:0003674	GO:0008150	GO:0005654
LOC_Os01g53750	30897973-30900620	+	glucan endo-1,3-beta-glucosidase precursor, putative, expressed GO:0008152;GO:0003824;GO:0016020;GO:0005618;GO:0016787;GO:0005488;GO:0005975;GO:0005886;
LOC_Os01g53760	30902744-30903058	-	expressed protein
LOC_Os01g53770	30905585-30906259	-	expressed protein
LOC_Os01g53779	30909430-30916476	+	expressed protein
LOC_Os01g53790	30918104-30921341	+	stress-induced protein, putative, expressed	GO:0003674	GO:0005618	GO:0008150
LOC_Os01g53800	30922769-30927426	-	glutamate carboxypeptidase 2, putative, expressed	GO:0019538	GO:0016787	GO:0005773
LOC_Os01g53810	30933234-30937375	-	peptidase, putative, expressed	GO:0019538	GO:0016787	GO:0005773
LOC_Os01g53830	30946348-30947603	-	transposon protein, putative, CACTA, En/Spm sub-class, expressed
LOC_Os01g53840	30949378-30954738	-	protein kinase family protein, putative, expressed	GO:0005623	GO:0008152	GO:0009987	GO:0009056	GO:0016301	GO:0006464
LOC_Os01g53860	30961904-30965214	+	expressed protein
LOC_Os01g53870	30967647-30969980	+	transposon protein, putative, unclassified, expressed
LOC_Os01g53880	30975765-30979770	+	OsIAA6 - Auxin-responsive Aux/IAA gene family member, expressed	GO:0009719	GO:0005634	GO:0009058	GO:0006139	GO:0003700
LOC_Os01g53890	30984518-30986791	-	RNA methyltransferase, TrmH family protein, putative, expressed	GO:0006139	GO:0003723	GO:0016740	GO:0008152	GO:0009987	GO:0009536
LOC_Os01g53910	30997985-30999454	-	dehydrogenase, putative, expressed	GO:0008152	GO:0003824	GO:0005488	GO:0005975	GO:0006139	GO:0009056	GO:0005829
LOC_Os01g53920	31006026-31010423	+	receptor-like protein kinase 5 precursor, putative, expressed	GO:0016020	GO:0008152	GO:0009987	GO:0016301	GO:0006464	GO:0005886
LOC_Os01g53940	31015873-31017516	-	expressed protein
LOC_Os01g53950	31019393-31019697	+	retrotransposon protein, putative, Ty3-gypsy subclass
LOC_Os01g53960	31022606-31028969	-	retrotransposon protein, putative, Ty3-gypsy subclass, expressed
LOC_Os01g53970	31031336-31031932	-	circumsporozoite protein precursor, putative, expressed
LOC_Os01g53980	31047510-31049388	+	IQ calmodulin-binding motif family protein, expressed	GO:0005515
LOC_Os01g53990	31055593-31058475	-	pectinesterase, putative, expressed	GO:0005618	GO:0008152	GO:0016787	GO:0005737	GO:0008150
LOC_Os01g54010	31065121-31070148	+	peptidase, putative, expressed	GO:0019538	GO:0016787	GO:0005773
LOC_Os01g54030	31076571-31081377	+	NADP-dependent malic enzyme, putative, expressed	GO:0003824	GO:0005829	GO:0016043	GO:0008152	GO:0009987
LOC_Os01g54040	31078609-31088007	-	ATP-dependent protease La, putative, expressed	GO:0005575	GO:0019538	GO:0009058	GO:0006464	GO:0009056	GO:0006139	GO:0016787
LOC_Os01g54060	31096588-31097195	+	expressed protein
LOC_Os01g54070	31097509-31097829	-	expressed protein
LOC_Os01g54080	31099393-31106826	+	kinesin motor protein-related, putative, expressed	GO:0009987	GO:0008152	GO:0000166	GO:0003774	GO:0005886
LOC_Os01g54090	31108317-31110148	+	expressed protein	GO:0003674	GO:0005575	GO:0008150
LOC_Os01g54100	31111291-31116151	-	CK1_CaseinKinase_1a.2 - CK1 includes the casein kinase 1 kinases, expressed	GO:0008152	GO:0009987	GO:0016301	GO:0000166	GO:0006464
LOC_Os01g54140	31134252-31137138	-	expressed protein	GO:0003674	GO:0005575	GO:0008150
LOC_Os01g54160	31145032-31150932	-	retrotransposon protein, putative, unclassified, expressed
LOC_Os01g54170	31157393-31158225	-	expressed protein	GO:0003674	GO:0005575	GO:0008150
LOC_Os01g54180	31163139-31165152	+	DUF640 domain containing protein, putative, expressed	GO:0003674	GO:0008150
LOC_Os01g54210	31180196-31182456	-	GATA zinc finger domain containing protein, expressed	GO:0008150	GO:0009058	GO:0006139	GO:0009628	GO:0003700
LOC_Os01g54230	31198129-31198921	+	expressed protein	GO:0006091	GO:0009056	GO:0003824
LOC_Os01g54240	31203443-31211275	+	nucleoporin, putative, expressed	GO:0005515	GO:0005635	GO:0008150
LOC_Os01g54260	31217674-31219185	-	retrotransposon protein, putative, unclassified
LOC_Os01g54270	31220321-31228566	-	transposon protein, putative, unclassified, expressed
LOC_Os01g54280	31230087-31230443	-	conserved hypothetical protein
LOC_Os01g54290	31234515-31238900	+	retrotransposon protein, putative, unclassified, expressed
LOC_Os01g54300	31248319-31254736	-	OsMan02 - Endo-Beta-Mannanase, expressed	GO:0005623	GO:0005488	GO:0016787	GO:0008152	GO:0005975	GO:0003824
LOC_Os01g54320	31263003-31263206	+	hypothetical protein
LOC_Os01g54330	31266700-31268253	+	retrotransposon protein, putative, unclassified
LOC_Os01g54340	31272337-31274479	+	plant-specific domain TIGR01615 family protein, expressed	GO:0009536
LOC_Os01g54350	31275097-31279534	-	protein kinase domain containing protein, expressed	GO:0008152	GO:0009987	GO:0016301	GO:0005829	GO:0006464	GO:0005886
LOC_Os01g54370	31283686-31287268	+	dihydropyrimidinase, putative, expressed	GO:0008152	GO:0016787	GO:0006139	GO:0009058	GO:0009536
LOC_Os01g54390	31288170-31292798	+	S4 domain containing protein, putative, expressed	GO:0003723	GO:0008150	GO:0009536
LOC_Os01g54400	31298867-31300184	-	VQ domain containing protein, putative, expressed	GO:0003674	GO:0008150
LOC_Os01g54420	31308244-31312914	-	dynamin family protein, putative, expressed	GO:0009056	GO:0006139	GO:0009987	GO:0000166	GO:0016787
LOC_Os01g54430	31318040-31319158	-	plastocyanin-like domain containing protein, putative, expressed	GO:0003674	GO:0005488	GO:0016020	GO:0005886
LOC_Os01g54440	31320163-31321848	-	expressed protein	GO:0003674	GO:0008150
LOC_Os01g54450	31324472-31325017	-	DUF584 domain containing protein, putative, expressed	GO:0003674	GO:0005575	GO:0009719
LOC_Os01g54470	31331308-31333613	+	GDSL-like lipase/acylhydrolase, putative, expressed	GO:0005576	GO:0005634	GO:0008152	GO:0016787	GO:0006629
LOC_Os01g54480	31332864-31337161	-	serine/threonine protein kinase, putative, expressed	GO:0008152	GO:0009987	GO:0016301	GO:0006464	GO:0007165	GO:0005886
LOC_Os01g54510	31349612-31353161	+	MAC/Perforin domain containing protein, putative, expressed	GO:0008150	GO:0008219
LOC_Os01g54515	31356182-31358948	+	peptide transporter PTR2, putative, expressed	GO:0016020	GO:0006810	GO:0009607	GO:0005886	GO:0005215
LOC_Os01g54520	31359199-31362009	+	DUF1264 domain containing protein, putative, expressed	GO:0003674	GO:0005575	GO:0008150
LOC_Os01g54530	31362634-31365594	+	hydrolase, acting on carbon-nitrogen, putative, expressed	GO:0003674	GO:0008150
LOC_Os01g54540	31367015-31369416	+	ribosomal protein L13, putative, expressed	GO:0005840	GO:0006412	GO:0005198	GO:0009579	GO:0000003	GO:0009791	GO:0009790	GO:0009536
LOC_Os01g54550	31370225-31372759	+	HSF-type DNA-binding domain containing protein, expressed	GO:0003677	GO:0005634	GO:0008150	GO:0009058	GO:0006139	GO:0003700
LOC_Os01g54560	31373407-31377545	-	trehalose synthase, putative, expressed	GO:0016787	GO:0016740	GO:0009058	GO:0005975	GO:0009987	GO:0008152	GO:0005829
LOC_Os01g54580	31394832-31400091	+	transporter family protein, putative, expressed	GO:0016020
LOC_Os01g54590	31403786-31407261	+	ras-related protein, putative, expressed	GO:0006810	GO:0009987	GO:0016020	GO:0005773	GO:0000166	GO:0005886	GO:0005794
LOC_Os01g54600	31409004-31410978	-	WRKY13, expressed	GO:0009058	GO:0006139	GO:0003700
LOC_Os01g54620	31422946-31428688	+	CESA4 - cellulose synthase, expressed GO:0006950;GO:0009607;GO:0016740;GO:0008152;GO:0009628;GO:0009058;GO:0009987;GO:0006629;GO:0019748;GO:0005618;GO:0005975;GO:0005886;
LOC_Os01g54630	31431623-31433202	-	leucine rich repeat family protein, putative, expressed	GO:0007165	GO:0005886
LOC_Os01g54650	31440372-31443627	+	retrotransposon protein, putative, unclassified, expressed
LOC_Os01g54660	31444256-31450372	-	retrotransposon protein, putative, unclassified, expressed
LOC_Os01g54670	31453332-31457551	-	coiled-coil domain-containing protein 25, putative, expressed	GO:0003674	GO:0005515	GO:0008150
LOC_Os01g54690	31466316-31471363	-	retrotransposon protein, putative, unclassified, expressed
LOC_Os01g54700	31473897-31477599	-	retrotransposon protein, putative, unclassified, expressed
LOC_Os01g54714	31480770-31486725	+	retrotransposon protein, putative, unclassified, expressed
LOC_Os01g54730	31487114-31490247	-	expressed protein
LOC_Os01g54740	31497674-31498418	+	transposon protein, putative, unclassified, expressed
LOC_Os01g54750	31502527-31502973	+	expressed protein
LOC_Os01g54760	31503981-31506206	+	hypothetical protein
LOC_Os01g54770	31508642-31510037	+	expressed protein
LOC_Os01g54784	31511534-31519595	+	expressed protein
LOC_Os01g54800	31521222-31521674	+	expressed protein
LOC_Os01g54810	31524048-31527177	-	lipase, putative, expressed	GO:0005575
LOC_Os01g54830	31533340-31540054	-	retrotransposon protein, putative, Ty3-gypsy subclass, expressed
LOC_Os01g54850	31550655-31553052	+	OsFBX24 - F-box domain containing protein, expressed	GO:0003674	GO:0005575	GO:0008150
LOC_Os01g54870	31559209-31560836	-	60S ribosomal protein L18a, putative, expressed GO:0005840;GO:0005829;GO:0016020;GO:0005773;GO:0009987;GO:0005515;GO:0006412;GO:0005198;GO:0005886;
LOC_Os01g54880	31561385-31564166	-	glucosidase 2 subunit beta precursor, putative, expressed	GO:0005623	GO:0003674	GO:0008150
LOC_Os01g54900	31568908-31575611	-	lipid-A-disaccharide synthase family protein, expressed	GO:0005575	GO:0016740	GO:0008152	GO:0009058	GO:0005975	GO:0009987	GO:0006629
LOC_Os01g54910	31575708-31583605	+	GTP-binding protein typA/bipA, putative, expressed	GO:0009056	GO:0006139	GO:0008135	GO:0005622	GO:0006412	GO:0000166	GO:0016787
LOC_Os01g54920	31585098-31589135	-	heat- and acid-stable phosphoprotein, putative, expressed	GO:0003674	GO:0005829	GO:0008150
LOC_Os01g54930	31592123-31597382	-	one zinc finger protein, putative, expressed	GO:0005575	GO:0008150	GO:0009058	GO:0006139
LOC_Os01g54940	31599157-31604594	+	dehydrogenase, putative, expressed	GO:0005488	GO:0005739	GO:0008152	GO:0003824
LOC_Os01g54950	31605287-31607662	-	expressed protein	GO:0003674	GO:0008150
LOC_Os01g54960	31608076-31609714	-	expressed protein	GO:0003677	GO:0006950	GO:0006259	GO:0004518	GO:0009536
LOC_Os01g54969	31610738-31612133	+	O-methyltransferase, putative, expressed	GO:0016740	GO:0005829	GO:0008152	GO:0009987	GO:0005515
LOC_Os01g54990	31617167-31623205	-	auxin response factor, putative, expressed GO:0009719;GO:0003677;GO:0005634;GO:0009058;GO:0006139;GO:0030154;GO:0003700;GO:0009791;GO:0008152;GO:0009987;
LOC_Os01g55000	31629246-31630738	+	expressed protein
LOC_Os01g55010	31634046-31635118	-	EBNA-1, putative, expressed
LOC_Os01g55020	31635565-31638430	+	expressed protein
LOC_Os01g55030	31638589-31640485	-	DNA-binding protein-related, putative, expressed	GO:0003674	GO:0008150	GO:0009536
LOC_Os01g55050	31651616-31656531	-	protein of unknown function DUF1421 domain containing protein, expressed	GO:0003674	GO:0005575	GO:0008150
LOC_Os01g55070	31661724-31664293	-	pentatricopeptide, putative, expressed	GO:0003674	GO:0005575	GO:0008150
LOC_Os01g55090	31672195-31676356	-	transposon protein, putative, Mutator sub-class, expressed
LOC_Os01g55094	31678311-31689927	-	expressed protein	GO:0003674	GO:0005575	GO:0008150
LOC_Os01g55110	31710636-31711950	+	RING-H2 finger protein, putative, expressed	GO:0005488
LOC_Os01g55120	31718042-31719808	-	expressed protein	GO:0003674	GO:0005575	GO:0008150
LOC_Os01g55140	31724277-31725243	-	expressed protein
LOC_Os01g55150	31728015-31730389	+	bZIP transcription factor domain containing protein, expressed	GO:0003677	GO:0005634	GO:0005515	GO:0009058	GO:0006139	GO:0003700
LOC_Os01g55170	31738055-31742794	-	la domain containing protein, expressed	GO:0006139	GO:0003723	GO:0005515	GO:0000166	GO:0003676
LOC_Os01g55190	31749149-31753374	+	expressed protein	GO:0016020	GO:0008150	GO:0005886
LOC_Os01g55200	31761223-31763887	+	potassium channel KAT1, putative, expressed	GO:0006810	GO:0000166	GO:0005515	GO:0005215	GO:0009987	GO:0005886
LOC_Os01g55220	31766630-31766842	+	expressed protein
LOC_Os01g55240	31795105-31797643	+	gibberellin 2-beta-dioxygenase, putative, expressed	GO:0003824	GO:0009056	GO:0009987	GO:0006629	GO:0008152	GO:0009628
LOC_Os01g55260	31806962-31811865	+	AAA-type ATPase family protein, putative, expressed	GO:0008152	GO:0000166	GO:0019538	GO:0016787	GO:0009056	GO:0006139
LOC_Os01g55270	31811345-31814593	-	SGS domain containing protein, expressed	GO:0003674	GO:0008150	GO:0005886
LOC_Os01g55280	31815517-31816881	-	expressed protein	GO:0003674	GO:0005575	GO:0008150
LOC_Os01g55290	31825966-31830182	-	PPR repeat domain containing protein, putative, expressed	GO:0003674	GO:0000003	GO:0009791	GO:0009790
LOC_Os01g55300	31830297-31836984	+	DNA-directed polymerase, putative, expressed	GO:0005623	GO:0006950	GO:0006259	GO:0009058	GO:0016740	GO:0005515	GO:0009628
LOC_Os01g55320	31840530-31841097	-	heavy metal-associated domain containing protein, expressed	GO:0005575	GO:0005488	GO:0006810
LOC_Os01g55340	31850537-31851619	-	dof zinc finger domain containing protein, putative, expressed	GO:0005575	GO:0003677	GO:0009058	GO:0006139	GO:0003700
LOC_Os01g55360	31870932-31877607	-	phosphatidate cytidylyltransferase, putative, expressed	GO:0009058	GO:0009987	GO:0006629	GO:0016020	GO:0008152	GO:0016740
LOC_Os01g55370	31889711-31891433	-	expressed protein	GO:0003674	GO:0008150	GO:0009536
LOC_Os01g55390	31909559-31911650	+	retrotransposon protein, putative, unclassified, expressed
LOC_Os01g55400	31916597-31918264	-	expressed protein
LOC_Os01g55410	31919494-31922406	+	expressed protein	GO:0003674	GO:0005575	GO:0008150
LOC_Os01g55420	31925866-31927051	+	expressed protein	GO:0003674	GO:0005575	GO:0008150
LOC_Os01g55430	31927134-31930005	-	OsFBT2 - F-box and tubby domain containing protein, expressed	GO:0008152	GO:0016787	GO:0009058	GO:0006139	GO:0003700
LOC_Os01g55450	31943528-31948580	-	CAMK_KIN1/SNF1/Nim1_like.11 - CAMK includes calcium/calmodulin depedent protein kinases, expressed GO:0008152;GO:0009987;GO:0007165;GO:0000166;GO:0016301;GO:0006464;GO:0005515;
LOC_Os01g55470	31957499-31961019	-	transposon protein, putative, CACTA, En/Spm sub-class, expressed
LOC_Os01g55480	31962624-31965777	-	transposon protein, putative, CACTA, En/Spm sub-class, expressed
LOC_Os01g55490	31969293-31974175	+	transcriptional regulator family protein, putative, expressed	GO:0005575	GO:0008150
LOC_Os01g55500	31975992-31980079	+	nucleobase-ascorbate transporter, putative, expressed	GO:0006810	GO:0016020	GO:0009987	GO:0005215
LOC_Os01g55510	31981931-31982832	+	dynein light chain type 1 domain containing protein, expressed	GO:0005634	GO:0007275	GO:0008152	GO:0005737	GO:0009653	GO:0030154	GO:0030234
LOC_Os01g55520	31986499-31989237	+	ATROPGEF7/ROPGEF7, putative, expressed	GO:0005634	GO:0007275	GO:0008152	GO:0005737	GO:0009653	GO:0030154	GO:0030234
LOC_Os01g55540	31998651-32003690	-	aminotransferase, classes I and II, domain containing protein, expressed	GO:0016020	GO:0008152	GO:0007275	GO:0016740	GO:0009536	GO:0005777
LOC_Os01g55560	32010477-32013420	-	ABIL3, putative, expressed	GO:0005737	GO:0003674	GO:0005515	GO:0009653	GO:0016043	GO:0030154	GO:0007275	GO:0009987
LOC_Os01g55570	32014398-32016278	+	expressed protein	GO:0003674	GO:0016020	GO:0009536	GO:0009579	GO:0008150
LOC_Os01g55580	32016622-32022401	-	tesmin/TSO1-like CXC domain containing protein, expressed	GO:0009058	GO:0006139	GO:0003700
LOC_Os01g55590	32026305-32032687	+	AMP-binding enzyme, putative, expressed	GO:0016020	GO:0005634	GO:0008152	GO:0003824	GO:0000166	GO:0005829	GO:0009056	GO:0009987
LOC_Os01g55600	32032686-32035011	-	peptide transporter PTR2, putative, expressed	GO:0016020	GO:0006810	GO:0005215
LOC_Os01g55610	32038018-32040378	-	peptide transporter PTR2, putative, expressed	GO:0016020	GO:0006810	GO:0005215
LOC_Os01g55630	32052966-32054348	+	glutelin, putative, expressed	GO:0005623	GO:0003674	GO:0000003	GO:0009791	GO:0009719	GO:0009987
LOC_Os01g55650	32057383-32062829	-	phospholipase, patatin family, putative, expressed	GO:0009056	GO:0009987	GO:0006629	GO:0008152	GO:0016787	GO:0005737
LOC_Os01g55670	32070785-32072083	-	expressed protein	GO:0009536
LOC_Os01g55700	32072449-32082488	-	NLI interacting factor-like phosphatase, putative, expressed	GO:0003674	GO:0016020	GO:0005739	GO:0000003	GO:0009791	GO:0009790
LOC_Os01g55690	32076732-32078743	+	glutelin, putative, expressed	GO:0005623	GO:0003674	GO:0009791	GO:0000003	GO:0009719	GO:0009987
LOC_Os01g55710	32083016-32083693	+	DNA-binding protein, putative, expressed	GO:0005634	GO:0005488	GO:0008150
LOC_Os01g55730	32091564-32094141	-	AGAP003732-PA, putative, expressed	GO:0005575	GO:0008150
LOC_Os01g55740	32094403-32098715	+	OsRhmbd4 - Putative Rhomboid homologue, expressed	GO:0016787	GO:0008152	GO:0005739	GO:0008150
LOC_Os01g55750	32106832-32109745	-	TCP family transcription factor, putative, expressed	GO:0005575	GO:0030154	GO:0009058	GO:0006139	GO:0009653	GO:0007275	GO:0003700	GO:0008150
LOC_Os01g55770	32123247-32128053	-	expressed protein	GO:0003674	GO:0005739	GO:0008150
LOC_Os01g55780	32130586-32137004	+	glycerophosphoryl diester phosphodiesterase family protein, putative, expressed	GO:0005623	GO:0005975	GO:0009987	GO:0016787	GO:0006629
LOC_Os01g55799	32137366-32143435	+	exo70 exocyst complex subunit domain containing protein, expressed	GO:0005737	GO:0005829	GO:0006810	GO:0009987	GO:0005886
LOC_Os01g55795	32143762-32145285	-	expressed protein	GO:0003674	GO:0008150
LOC_Os01g55820	32145824-32147365	-	X8 domain containing protein, expressed	GO:0030246	GO:0005575	GO:0005886	GO:0016020	GO:0008150
LOC_Os01g55830	32148052-32152116	-	glutathione S-transferase, putative, expressed	GO:0016740	GO:0009056	GO:0009987	GO:0019748	GO:0008152	GO:0005737
LOC_Os01g55850	32165440-32165796	+	expressed protein	GO:0005576	GO:0007165	GO:0005102
LOC_Os01g55860	32167881-32171343	+	expressed protein	GO:0003674	GO:0008150
LOC_Os01g55870	32171722-32175018	-	chorismate mutase, chloroplast precursor, putative, expressed	GO:0003824	GO:0008152	GO:0009058	GO:0009987	GO:0009536	GO:0009607
LOC_Os01g55880	32177890-32181792	-	hemimethylated DNA binding domain containing protein, expressed	GO:0003677	GO:0006950	GO:0006259	GO:0004518	GO:0009536
LOC_Os01g55890	32185406-32189756	-	amino acid kinase, putative, expressed	GO:0003674	GO:0009058	GO:0009987
LOC_Os01g55900	32189931-32193462	+	holliday junction resolvase, putative, expressed	GO:0006950	GO:0006259	GO:0006139	GO:0009987	GO:0005737	GO:0003676	GO:0016787
LOC_Os01g55920	32211573-32214918	-	retrotransposon protein, putative, unclassified, expressed
LOC_Os01g55930	32216045-32216368	-	retrotransposon protein, putative, Ty3-gypsy subclass
LOC_Os01g55940	32221376-32225123	+	OsGH3.2 - Probable indole-3-acetic acid-amido synthetase, expressed	GO:0009719	GO:0008152	GO:0003824	GO:0008150
LOC_Os01g55950	32226885-32229632	-	acetamidase, putative, expressed	GO:0005575	GO:0008152	GO:0016787
LOC_Os01g55960	32231125-32232573	-	pentatricopeptide, putative, expressed	GO:0006139	GO:0009536
LOC_Os01g55974	32233035-32238980	-	deoxycytidylate deaminase, putative, expressed	GO:0005623	GO:0008152	GO:0016787	GO:0005488	GO:0003824	GO:0008150
LOC_Os01g56000	32241235-32250788	+	RNA recognition motif containing protein, expressed	GO:0005575	GO:0008150	GO:0003676
LOC_Os01g56010	32249971-32251625	-	serpin domain containing protein, putative, expressed	GO:0005576	GO:0008152	GO:0030234	GO:0019538	GO:0008150
LOC_Os01g56030	32258914-32260026	-	EF hand family protein, putative, expressed	GO:0005488	GO:0008150	GO:0009536
LOC_Os01g56040	32267055-32269458	+	zinc finger A20 and AN1 domain-containing stress-associated protein, putative, expressed	GO:0005575	GO:0003677	GO:0005515	GO:0005488	GO:0008150
LOC_Os01g56050	32270054-32272147	-	MATE efflux family protein, putative, expressed	GO:0006810	GO:0016020	GO:0009987	GO:0009835	GO:0005215	GO:0005773
LOC_Os01g56070	32276550-32278226	-	RING finger protein, putative, expressed	GO:0005488
LOC_Os01g56090	32293824-32295257	+	expressed protein	GO:0003674	GO:0005575	GO:0008150
LOC_Os01g56100	32298855-32303035	+	BSD domain containing protein, expressed	GO:0003674	GO:0005575	GO:0008150
LOC_Os01g56110	32303699-32306637	+	RNA recognition motif containing protein, putative, expressed	GO:0003723	GO:0000166	GO:0003676
LOC_Os01g56120	32308807-32313194	+	RNA recognition motif containing protein, putative, expressed	GO:0003723	GO:0008150
LOC_Os01g56130	32318613-32322673	-	CSLC1 - cellulose synthase-like family C, expressed	GO:0016740	GO:0008152	GO:0005575
LOC_Os01g56140	32327698-32332777	-	expressed protein	GO:0009536
LOC_Os01g56150	32334652-32338090	-	OsProCP1 - Putative Lysosomal Pro-x Carboxypeptidase homologue, expressed	GO:0019538	GO:0016787	GO:0005773	GO:0009536
LOC_Os01g56170	32343925-32344839	+	retrotransposon protein, putative, unclassified, expressed
LOC_Os01g56180	32346889-32350138	+	expressed protein	GO:0003674	GO:0005783	GO:0008150
LOC_Os01g56200	32367683-32371816	+	BTBA2 - Bric-a-Brac,Tramtrack, Broad Complex BTB domain with Ankyrin repeat region, expressed	GO:0006950	GO:0009607	GO:0005515
LOC_Os01g56210	32371982-32372869	-	expressed protein	GO:0005737	GO:0005829	GO:0006810	GO:0009987	GO:0005886
LOC_Os01g56230	32381210-32385694	-	transmembrane protein 56, putative, expressed	GO:0003674	GO:0008150
LOC_Os01g56235	32386510-32388520	-	expressed protein	GO:0003674	GO:0008150	GO:0005886
LOC_Os01g56240	32390331-32390805	+	OsSAUR2 - Auxin-responsive SAUR gene family member, expressed	GO:0003674	GO:0009719
LOC_Os01g56260	32396631-32400156	-	expressed protein
LOC_Os01g56270	32408275-32413635	+	transposon protein, putative, CACTA, En/Spm sub-class, expressed
LOC_Os01g56280	32415075-32417311	+	transposon protein, putative, unclassified
LOC_Os01g56290	32424442-32427509	+	expressed protein	GO:0005575	GO:0030154	GO:0007275	GO:0006259	GO:0009058	GO:0007049	GO:0009653	GO:0000003	GO:0009791	GO:0009790
LOC_Os01g56300	32433084-32439784	+	expressed protein	GO:0003674	GO:0005575	GO:0008150
LOC_Os01g56310	32440171-32443318	+	radical SAM enzyme, putative, expressed	GO:0008152	GO:0005488	GO:0003824	GO:0009058	GO:0009987	GO:0006629	GO:0016740
LOC_Os01g56320	32450869-32456576	+	OsSub4 - Putative Subtilisin homologue, expressed	GO:0005623	GO:0016787	GO:0019538	GO:0008152	GO:0005618	GO:0005515
LOC_Os01g56340	32466492-32469262	-	transposon protein, putative, unclassified, expressed
LOC_Os01g56350	32470274-32476639	+	PTAC12, putative, expressed	GO:0003674	GO:0009536	GO:0005622	GO:0016043	GO:0006139	GO:0009058
LOC_Os01g56360	32475143-32479148	-	wax synthase, putative, expressed	GO:0003674	GO:0005575	GO:0008150
LOC_Os01g56370	32484736-32489971	-	wax synthase, putative, expressed	GO:0003674	GO:0005575	GO:0008150
LOC_Os01g56380	32501013-32502957	-	decarboxylase, putative, expressed	GO:0006950	GO:0003824	GO:0005575	GO:0008152	GO:0009987	GO:0005488
LOC_Os01g56390	32508396-32511902	-	OsFBX26 - F-box domain containing protein, expressed	GO:0003674	GO:0005575	GO:0006950	GO:0009628
LOC_Os01g56400	32513693-32517028	-	ABC transporter, ATP-binding protein, putative, expressed	GO:0006810	GO:0009536	GO:0000003	GO:0009791	GO:0009790	GO:0005215
LOC_Os01g56420	32523328-32524183	+	ctr copper transporter family protein, putative, expressed	GO:0006810	GO:0009987	GO:0016020	GO:0000003	GO:0030154	GO:0007275	GO:0005215
LOC_Os01g56430	32526290-32526942	+	ctr copper transporter family protein, putative, expressed	GO:0006810	GO:0009987	GO:0005215	GO:0005773
LOC_Os01g56450	32534857-32536024	-	DUF567 domain containing protein, putative, expressed	GO:0003674	GO:0005575	GO:0005515	GO:0008150
LOC_Os01g56460	32538899-32541617	-	mitochondrial glycoprotein, putative, expressed	GO:0005739
LOC_Os01g56470	32543304-32545209	+	mal d 1-associated protein, putative, expressed	GO:0003674	GO:0005634	GO:0008150
LOC_Os01g56490	32552611-32569756	-	ubiquitin carboxyl-terminal hydrolase, putative, expressed	GO:0016787	GO:0019538	GO:0009056	GO:0009987	GO:0008152	GO:0005575	GO:0005829
LOC_Os01g56510	32580710-32586143	-	periplasmic beta-glucosidase precursor, putative, expressed	GO:0016020	GO:0016787	GO:0005618	GO:0005575	GO:0005975
LOC_Os01g56530	32592867-32593956	-	DUF260 domain containing protein, putative, expressed
LOC_Os01g56540	32594360-32597265	-	histone-lysine N-methyltransferase SUVR3, putative, expressed	GO:0005634	GO:0005488	GO:0016043	GO:0006464	GO:0016740	GO:0009987
LOC_Os01g56560	32608681-32611045	+	cyclase/dehydrase family protein, expressed	GO:0003674	GO:0008150
LOC_Os01g56570	32611406-32613200	-	xylosyltransferase, putative, expressed	GO:0016740	GO:0016020	GO:0008152	GO:0009058	GO:0005975
LOC_Os01g56580	32615694-32622894	+	CK1_CaseinKinase_1a.3 - CK1 includes the casein kinase 1 kinases, expressed	GO:0005575	GO:0008152	GO:0009987	GO:0016301	GO:0000166	GO:0006464
LOC_Os01g56590	32624170-32647048	+	guanine nucleotide exchange family protein, putative, expressed	GO:0030234	GO:0008152	GO:0005488	GO:0005737
LOC_Os01g56610	32656664-32658481	-	homocysteine S-methyltransferase protein, putative, expressed	GO:0016740	GO:0008152	GO:0009987	GO:0008150	GO:0005886
LOC_Os01g56620	32660700-32667425	-	pseudouridylate synthase, putative, expressed	GO:0008152	GO:0006139	GO:0003824
LOC_Os01g56630	32669491-32676573	+	dymeclin, putative, expressed	GO:0003674	GO:0005575	GO:0009058	GO:0006464
LOC_Os01g56640	32675440-32681407	-	transcription factor jumonji, putative, expressed	GO:0003674	GO:0005575	GO:0008150
LOC_Os01g56660	32693760-32696486	+	expressed protein	GO:0009908	GO:0009536
LOC_Os01g56680	32707831-32709294	-	photosystem II reaction center W protein, chloroplast precursor, putative, expressed
LOC_Os01g56690	32714779-32716417	+	helix-loop-helix DNA-binding domain containing protein, expressed
LOC_Os01g56700	32721445-32721780	+	hypothetical protein
LOC_Os01g56710	32722705-32724309	+	OsFBDUF6 - F-box and DUF domain containing protein, expressed
LOC_Os01g56720	32726141-32727445	-	expressed protein
LOC_Os01g56730	32735356-32739833	+	expressed protein
LOC_Os01g56740	32739963-32741600	+	OsFBDUF7 - F-box and DUF domain containing protein, expressed
LOC_Os01g56750	32745017-32746482	+	OsFBDUF8 - F-box and DUF domain containing protein, expressed
LOC_Os01g56764	32747534-32757798	-	expressed protein	GO:0000166	GO:0008150
LOC_Os01g56780	32759124-32764841	-	plus-3 domain containing protein, expressed	GO:0003677	GO:0005634	GO:0009058	GO:0006139	GO:0005488	GO:0040007	GO:0003676
LOC_Os01g56790	32768597-32773281	+	expressed protein	GO:0005623	GO:0009058	GO:0006464
LOC_Os01g56800	32773479-32784325	-	MATH domain containing protein, expressed	GO:0003674	GO:0005515	GO:0008150
LOC_Os01g56810	32788487-32792751	-	cytokinin dehydrogenase precursor, putative, expressed	GO:0003824	GO:0009987	GO:0009056	GO:0005576	GO:0008152
LOC_Os01g56820	32815108-32819452	-	AGAP000951-PA, putative, expressed	GO:0003674	GO:0008150
LOC_Os01g56840	32830508-32831818	+	DUF domain containing protein, expressed	GO:0005886	GO:0016020	GO:0008150
LOC_Os01g56860	32838523-32842473	-	WD domain, G-beta repeat domain containing protein, expressed	GO:0005575	GO:0000166	GO:0008150
LOC_Os01g56880	32848236-32852610	-	purple acid phosphatase precursor, putative, expressed	GO:0005618	GO:0005575	GO:0005829	GO:0016787	GO:0008152	GO:0009987	GO:0008150
LOC_Os01g56890	32855275-32858101	-	expressed protein	GO:0003674	GO:0009536	GO:0008150
LOC_Os01g56910	32869293-32878216	+	expressed protein	GO:0003674	GO:0005829	GO:0008150
LOC_Os01g56930	32886850-32892644	+	eukaryotic aspartyl protease domain containing protein, expressed	GO:0005623	GO:0019538	GO:0016787
LOC_Os01g56940	32893379-32899784	+	flap endonuclease, putative, expressed	GO:0003677	GO:0006950	GO:0006259	GO:0003824	GO:0004518
LOC_Os01g56969	32900891-32902628	+	homeobox-leucine zipper protein ATHB-54, putative, expressed	GO:0005634	GO:0009058	GO:0006139	GO:0003700	GO:0003676
LOC_Os01g56960	32903910-32905663	-	acid phosphatase, putative, expressed	GO:0005575	GO:0005488	GO:0016787	GO:0008152	GO:0009987	GO:0003824
LOC_Os01g56980	32910262-32925565	-	histidine acid phosphatase, putative, expressed	GO:0005488	GO:0016787	GO:0008152	GO:0009987	GO:0005886	GO:0003824
LOC_Os01g56990	32929037-32932792	-	Regulator of chromosome condensation domain containing protein, expressed	GO:0005575	GO:0005515	GO:0008150
LOC_Os01g57020	32939957-32942493	+	expressed protein	GO:0003674	GO:0005575	GO:0008150
LOC_Os01g57040	32946459-32946940	-	expressed protein
LOC_Os01g57050	32947994-32949231	-	expressed protein
LOC_Os01g57066	32956909-32963292	+	transmembrane protein 49, putative, expressed	GO:0003674	GO:0005783	GO:0008150
LOC_Os01g57073	32965305-32977407	+	insulin-degrading enzyme, putative, expressed	GO:0005575	GO:0005488	GO:0019538	GO:0016787	GO:0003824
LOC_Os01g57082	32984982-32994519	+	insulin-degrading enzyme, putative, expressed	GO:0005575	GO:0005488	GO:0019538	GO:0016787	GO:0003824
LOC_Os01g57100	32996762-32999264	+	expressed protein	GO:0005623	GO:0008152	GO:0009987	GO:0016301	GO:0006464
LOC_Os01g57120	33015925-33020218	-	transposon protein, putative, unclassified
LOC_Os01g57130	33021351-33024499	+	retrotransposon protein, putative, Ty3-gypsy subclass, expressed
LOC_Os01g57140	33026929-33027327	+	hypothetical protein
LOC_Os01g57150	33029111-33030489	-	SR protein related family member, putative, expressed
LOC_Os01g57160	33033603-33039456	+	transposon protein, putative, CACTA, En/Spm sub-class, expressed
LOC_Os01g57170	33040855-33041659	-	expressed protein
LOC_Os01g57180	33042694-33043857	-	hypothetical protein
LOC_Os01g57190	33044180-33044803	-	transposon protein, putative, unclassified, expressed
LOC_Os01g57210	33050635-33058497	+	katanin p80 WD40 repeat-containing subunit B1 homolog 1, putative, expressed	GO:0005622	GO:0000166	GO:0005886	GO:0006950	GO:0009628	GO:0009719
LOC_Os01g57220	33059187-33065392	+	secretory carrier-associated membrane protein, putative, expressed	GO:0016020	GO:0006810	GO:0009987	GO:0005886	GO:0005215
LOC_Os01g57240	33073501-33078968	-	expressed protein	GO:0003677	GO:0005634	GO:0000003	GO:0009791	GO:0040007	GO:0005829	GO:0007275	GO:0009908
LOC_Os01g57260	33089182-33090312	+	vacuolar protein sorting-associated protein 28 homolog 2, putative, expressed	GO:0006810	GO:0016020	GO:0005768	GO:0005215
LOC_Os01g57270	33091621-33096363	+	disease resistance RPP13-like protein 1, putative, expressed	GO:0000166	GO:0006950
LOC_Os01g57280	33098072-33104550	+	rp1, putative, expressed	GO:0005515	GO:0006950
LOC_Os01g57294	33115205-33115987	+	expressed protein	GO:0005575
LOC_Os01g57310	33116117-33124371	+	rp1, putative, expressed	GO:0005515	GO:0006950
LOC_Os01g57324	33135833-33136615	+	expressed protein	GO:0005575
LOC_Os01g57350	33137905-33152593	-	diacylglycerol kinase, putative, expressed	GO:0016301	GO:0007165	GO:0006464
LOC_Os01g57340	33141127-33145609	+	rp1, putative, expressed	GO:0005515	GO:0006950
LOC_Os01g57360	33154276-33158320	-	acyltransferase, putative, expressed	GO:0008152	GO:0016740
LOC_Os01g57380	33174311-33174811	-	hypothetical protein
LOC_Os01g57390	33177222-33177745	-	lysM domain containing protein, putative, expressed
LOC_Os01g57400	33181340-33181729	-	lysM domain containing protein, putative
LOC_Os01g57410	33182589-33186170	+	pentatricopeptide repeat domain containing protein, putative, expressed	GO:0003674	GO:0016020	GO:0008150
LOC_Os01g57420	33185330-33192979	-	diacylglycerol kinase, putative, expressed	GO:0016301	GO:0007165	GO:0006464
LOC_Os01g57440	33195328-33197885	-	DNA repair metallo-beta-lactamase, putative, expressed	GO:0003674	GO:0005575	GO:0008150
LOC_Os01g57450	33200667-33201485	-	universal stress protein domain containing protein, putative, expressed	GO:0005829	GO:0006950	GO:0005886
LOC_Os01g57460	33205177-33208686	+	frataxin, putative, expressed	GO:0006950	GO:0003674	GO:0009790	GO:0005739	GO:0006091
LOC_Os01g57470	33207652-33208693	-	EF hand family protein, putative, expressed	GO:0005575	GO:0009719	GO:0005515	GO:0005488
LOC_Os01g57480	33210230-33216333	+	serine/threonine-protein kinase receptor precursor, putative, expressed	GO:0005623	GO:0016301	GO:0000166	GO:0030246	GO:0009875	GO:0006464
LOC_Os01g57490	33218394-33223744	+	D-mannose binding lectin family protein, expressed	GO:0016301	GO:0000166	GO:0030246	GO:0009875	GO:0006464	GO:0005886
LOC_Os01g57510	33227652-33231771	+	receptor protein kinase, putative, expressed GO:0008152;GO:0009987;GO:0007165;GO:0005575;GO:0016301;GO:0005515;GO:0006464;GO:0005773;GO:0009875;GO:0004872;GO:0004871;GO:0005886;
LOC_Os01g57520	33234245-33235084	+	expressed protein
LOC_Os01g57530	33237119-33237334	-	expressed protein
LOC_Os01g57540	33240486-33243618	+	protein kinase, putative, expressed GO:0008152;GO:0009987;GO:0007165;GO:0005575;GO:0016301;GO:0005515;GO:0006464;GO:0005773;GO:0009875;GO:0004872;GO:0004871;GO:0005886;
LOC_Os01g57550	33244704-33248408	+	nodulation protein-related, putative, expressed	GO:0003674	GO:0005575	GO:0008150
LOC_Os01g57570	33264231-33268444	+	NADPH-dependent FMN reductase domain containing protein, expressed GO:0016020;GO:0009719;GO:0008152;GO:0005773;GO:0000166;GO:0005886;GO:0003824;
LOC_Os01g57580	33272395-33274308	-	bHelix-loop-helix transcription factor, putative, expressed	GO:0005634	GO:0009058	GO:0006139	GO:0003700	GO:0009536
LOC_Os01g57599	33302679-33304543	+	retrotransposon protein, putative, unclassified, expressed
LOC_Os01g57610	33308448-33311391	+	OsGH3.1 - Probable indole-3-acetic acid-amido synthetase, expressed GO:0009719;GO:0016043;GO:0009653;GO:0016049;GO:0008152;GO:0003824;GO:0008150;GO:0007165;GO:0005737;GO:0009536;
LOC_Os01g57620	33317039-33317912	-	expressed protein	GO:0005623	GO:0008152	GO:0016740	GO:0009987
LOC_Os01g57630	33318035-33322910	+	pentatricopeptide containing protein, putative, expressed	GO:0005739	GO:0008150
LOC_Os01g57650	33329420-33331935	-	ZOS1-12 - C2H2 zinc finger protein, expressed	GO:0009058	GO:0006139	GO:0005622	GO:0003700
LOC_Os01g57660	33341643-33342021	+	expressed protein	GO:0005634	GO:0008150	GO:0005737
LOC_Os01g57680	33347943-33348305	+	expressed protein
LOC_Os01g57690	33350046-33351363	-	early nodulin 20 precursor, putative, expressed	GO:0003674	GO:0005488	GO:0016020
LOC_Os01g57700	33359442-33361794	-	membrane protein, putative, expressed	GO:0005623	GO:0005515	GO:0016020
LOC_Os01g57710	33364239-33367379	-	membrane protein, putative, expressed	GO:0005623	GO:0003674	GO:0016020	GO:0008150
LOC_Os01g57720	33368690-33374897	-	expressed protein	GO:0003674	GO:0009991	GO:0006950
LOC_Os01g57730	33382329-33384487	-	peroxidase precursor, putative, expressed	GO:0005623	GO:0006950	GO:0005488	GO:0003824	GO:0008152
LOC_Os01g57740	33392410-33396091	+	expressed protein
LOC_Os01g57750	33396804-33397713	+	hypothetical protein
LOC_Os01g57760	33404233-33405215	-	retrotransposon protein, putative, unclassified, expressed
LOC_Os01g57770	33409653-33415577	+	OsPOP4 - Putative Prolyl Oligopeptidase homologue, expressed	GO:0006950	GO:0005975	GO:0009056	GO:0009987	GO:0008152	GO:0016787	GO:0003824
LOC_Os01g57790	33423063-33426723	+	retrotransposon protein, putative, unclassified, expressed
LOC_Os01g57800	33428601-33435416	+	retrotransposon protein, putative, Ty3-gypsy subclass, expressed
LOC_Os01g57810	33435869-33439075	-	retrotransposon protein, putative, Ty3-gypsy subclass, expressed
LOC_Os01g57830	33442806-33446712	+	transposon protein, putative, unclassified, expressed
LOC_Os01g57840	33448306-33449348	+	expressed protein
LOC_Os01g57854	33453433-33460087	+	pectinesterase, putative, expressed	GO:0008152	GO:0016787	GO:0016020	GO:0005773	GO:0005618	GO:0005829	GO:0030234	GO:0008150
LOC_Os01g57870	33460254-33463913	-	disease resistance protein RPS2, putative, expressed	GO:0009605	GO:0009607	GO:0006950	GO:0008219	GO:0005515	GO:0005886
LOC_Os01g57880	33468573-33469992	+	plastocyanin-like domain containing protein, putative, expressed	GO:0003674	GO:0005488	GO:0016020
LOC_Os01g57900	33478984-33481343	-	PPR repeat domain containing protein, putative, expressed	GO:0003674	GO:0008150
LOC_Os01g57910	33482291-33484203	-	KH domain containing protein, putative, expressed	GO:0005575	GO:0003723
LOC_Os01g57920	33484607-33487824	-	OsFBL3 - F-box domain and LRR containing protein, expressed	GO:0003674	GO:0005575	GO:0008150
LOC_Os01g57930	33489285-33492959	-	CDP-alcohol phosphatidyltransferase, putative, expressed	GO:0016740	GO:0009058	GO:0009987	GO:0006629	GO:0008152	GO:0005739
LOC_Os01g57940	33494602-33496693	+	tyrosine protein kinase domain containing protein, putative, expressed	GO:0008152	GO:0009987	GO:0016301	GO:0000166	GO:0006464
LOC_Os01g57942	33498513-33499211	+	cytochrome b6, putative, expressed	GO:0016020	GO:0005488	GO:0009536	GO:0009579	GO:0006091	GO:0015979
LOC_Os01g57946	33500853-33501866	-	DNA-directed RNA polymerase subunit alpha, putative, expressed	GO:0016740	GO:0006139	GO:0009058	GO:0005622	GO:0009536
LOC_Os01g57954	33502759-33503082	-	translation initiation factor IF-1, chloroplast, putative, expressed	GO:0006412	GO:0008135	GO:0003723	GO:0009536
LOC_Os01g57956	33503702-33504140	-	chloroplast 50S ribosomal protein L14, putative, expressed	GO:0005840	GO:0009536	GO:0006412	GO:0005198
LOC_Os01g57958	33504237-33504874	-	chloroplast 50S ribosomal protein L16, putative, expressed	GO:0005840	GO:0009536	GO:0006412	GO:0005198
LOC_Os01g57962	33522543-33524747	-	photosystem I P700 chlorophyll a apoprotein A2, putative, expressed	GO:0006091	GO:0015979	GO:0016020	GO:0009579	GO:0009536	GO:0005488
LOC_Os01g57964	33524773-33527025	-	photosystem I P700 chlorophyll a apoprotein A1, putative, expressed	GO:0016020	GO:0009536	GO:0009579	GO:0005488	GO:0015979
LOC_Os01g57966	33527626-33529604	-	photosystem I assembly protein ycf3, putative, expressed	GO:0005515	GO:0016043	GO:0006091	GO:0015979	GO:0009536
LOC_Os01g57990	33536132-33536849	+	expressed protein
LOC_Os01g58000	33539907-33540440	-	ATP synthase epsilon chain, putative, expressed GO:0016020;GO:0009536;GO:0009579;GO:0006810;GO:0006139;GO:0009058;GO:0006091;GO:0005622;GO:0005215;
LOC_Os01g58010	33549465-33550448	+	ATP synthase, A subunit family protein, putative, expressed	GO:0006810	GO:0009058	GO:0006139	GO:0016020	GO:0009987	GO:0005622	GO:0005215
LOC_Os01g58022	33560066-33560804	+	NADPH-dependent oxidoreductase, putative, expressed	GO:0016020	GO:0003824	GO:0005488	GO:0008152	GO:0009536
LOC_Os01g58024	33560902-33561739	+	NADPH-dependent oxidoreductase, putative, expressed	GO:0009991	GO:0007154	GO:0006950	GO:0008152	GO:0003824	GO:0009536
LOC_Os01g58038	33570696-33570884	+	photosystem II reaction center protein Z, putative, expressed	GO:0003674	GO:0016020	GO:0009579	GO:0009536	GO:0015979
LOC_Os01g58049	33578192-33579131	+	photosystem I assembly protein ycf4, putative, expressed	GO:0005515	GO:0016043	GO:0006091	GO:0015979	GO:0009536
LOC_Os01g58070	33590636-33591661	-	polyphenol oxidase, putative, expressed
LOC_Os01g58080	33593744-33597339	+	membrane-associated salt-inducible protein, putative, expressed	GO:0016020	GO:0005739
LOC_Os01g58114	33609208-33616334	-	expressed protein	GO:0003674	GO:0005773
LOC_Os01g58140	33625270-33626043	-	expressed protein	GO:0003674	GO:0005575	GO:0009058	GO:0006464
LOC_Os01g58160	33633220-33635343	+	expressed protein
LOC_Os01g58170	33638609-33639501	-	expressed protein
LOC_Os01g58194	33641954-33650995	+	protein disulfide isomerase, putative, expressed GO:0009856;GO:0009605;GO:0007275;GO:0008152;GO:0016043;GO:0009653;GO:0030154;GO:0016049;GO:0003674;GO:0008150;GO:0005829;GO:0003824;
LOC_Os01g58220	33651142-33655180	-	translation initiation factor SUI1, putative, expressed	GO:0006412	GO:0008135
LOC_Os01g58240	33659782-33672538	+	OsSub6 - Putative Subtilisin homologue, expressed	GO:0016787	GO:0005576	GO:0019538	GO:0008152	GO:0005618	GO:0005515
LOC_Os01g58270	33674405-33679717	+	OsSub7 - Putative Subtilisin homologue, expressed	GO:0016787	GO:0019538	GO:0008152	GO:0005618	GO:0005515
LOC_Os01g58280	33684778-33688225	+	OsSub8 - Putative Subtilisin homologue, expressed	GO:0005623	GO:0016787	GO:0019538	GO:0008152	GO:0005618	GO:0005515
LOC_Os01g58290	33691773-33696746	+	OsSub9 - Putative Subtilisin homologue, expressed	GO:0016787	GO:0005576	GO:0019538	GO:0008152	GO:0005618	GO:0005515
LOC_Os01g58310	33699222-33699467	+	expressed protein
LOC_Os01g58320	33703402-33703860	+	expressed protein
LOC_Os01g58330	33704961-33706129	-	expressed protein
LOC_Os01g58335	33708780-33709258	+	expressed protein
LOC_Os01g58340	33710187-33711211	+	expressed protein
LOC_Os01g58350	33713643-33715442	+	expressed protein
LOC_Os01g58370	33728308-33728550	+	expressed protein
LOC_Os01g58380	33730378-33733036	+	3-hydroxybutyryl-CoA dehydrogenase, putative, expressed	GO:0008152	GO:0003824	GO:0005777	GO:0005488	GO:0000166	GO:0009987	GO:0006629
LOC_Os01g58390	33733122-33735600	-	haloacid dehalogenase, putative, expressed	GO:0008152	GO:0003824
LOC_Os01g58410	33747987-33750239	-	expressed protein
LOC_Os01g58420	33766979-33768085	+	AP2 domain containing protein, expressed GO:0007165;GO:0009719;GO:0009058;GO:0006139;GO:0003677;GO:0005634;GO:0006950;GO:0009607;GO:0008150;GO:0005515;GO:0005654;GO:0003700;
LOC_Os01g58430	33770161-33770781	+	expressed protein
LOC_Os01g58440	33778293-33779638	+	ligA, putative, expressed
LOC_Os01g58444	33782471-33786281	+	expressed protein
LOC_Os01g58450	33788691-33790147	+	retrotransposon protein, putative, Ty1-copia subclass, expressed
LOC_Os01g58459	33790290-33794100	+	expressed protein
LOC_Os01g58470	33803154-33805393	+	expressed protein	GO:0016020	GO:0009536	GO:0009579	GO:0006950	GO:0009628	GO:0016043	GO:0009987	GO:0003674	GO:0006091	GO:0015979
LOC_Os01g58490	33811933-33812511	-	expressed protein
LOC_Os01g58500	33812756-33815127	-	expressed protein	GO:0003674	GO:0008150	GO:0005886
LOC_Os01g58510	33815405-33816598	+	NB-ARC domain containing protein, expressed	GO:0005575	GO:0000166
LOC_Os01g58520	33816618-33821133	-	disease resistance protein, putative, expressed	GO:0003674	GO:0008150	GO:0009536
LOC_Os01g58530	33821306-33828897	+	NB-ARC/LRR disease resistance protein, putative, expressed	GO:0005575	GO:0000166	GO:0006950
LOC_Os01g58550	33837388-33841176	+	methyladenine glycosylase, putative, expressed	GO:0006950	GO:0006259	GO:0016787	GO:0003824
LOC_Os01g58570	33853459-33858009	-	retrotransposon protein, putative, Ty3-gypsy subclass, expressed
LOC_Os01g58580	33869142-33871840	+	ICE-like protease p20 domain containing protein, putative, expressed GO:0019538;GO:0008152;GO:0005575;GO:0005737;GO:0016787;GO:0005829;GO:0005886;GO:0008219;
LOC_Os01g58590	33876599-33877057	-	expressed protein
LOC_Os01g58600	33882081-33882290	-	expressed protein
LOC_Os01g58610	33884920-33887413	+	phosphoglycerate kinase protein, putative, expressed GO:0016020;GO:0005576;GO:0008152;GO:0009987;GO:0005975;GO:0006091;GO:0009056;GO:0005737;GO:0005829;GO:0009536;GO:0005739;GO:0005634;GO:0006950;GO:0009628;GO:0009579;GO:0016301;GO:0006464;GO:0008150;GO:0005618;
LOC_Os01g58620	33890098-33891727	-	expressed protein	GO:0003674	GO:0008150
LOC_Os01g58630	33893707-33895999	+	pentatricopeptide repeat, putative, expressed	GO:0003674	GO:0005575	GO:0008150
LOC_Os01g58640	33897216-33904518	+	nucleotide pyrophosphatase/phosphodiesterase, putative, expressed	GO:0005623	GO:0005488	GO:0008152	GO:0005515	GO:0016787	GO:0009987	GO:0008150
LOC_Os01g58650	33906370-33909592	+	LTPL35 - Protease inhibitor/seed storage/LTP family protein precursor, putative	GO:0005623	GO:0008289	GO:0006810
LOC_Os01g58660	33911298-33911989	+	LTPL29 - Protease inhibitor/seed storage/LTP family protein precursor, expressed	GO:0005623	GO:0008289	GO:0006810
LOC_Os01g58670	33914207-33918435	+	expressed protein	GO:0003674	GO:0005575	GO:0008150
LOC_Os01g58680	33919393-33924664	+	apurinic endonuclease-redox protein, putative, expressed	GO:0003824	GO:0008152	GO:0009536	GO:0009058	GO:0006139
LOC_Os01g58690	33926531-33929814	+	endonuclease/exonuclease/phosphatase family domain containing protein, expressed	GO:0003824	GO:0008152	GO:0009536	GO:0009058	GO:0006139
LOC_Os01g58700	33930169-33932942	-	expressed protein	GO:0003674	GO:0005575	GO:0008150
LOC_Os01g58720	33943577-33946609	-	retrotransposon protein, putative, Ty3-gypsy subclass, expressed
LOC_Os01g58730	33949387-33951631	-	glycosyl hydrolases family 17, putative, expressed GO:0005576;GO:0008152;GO:0006950;GO:0009628;GO:0009607;GO:0005773;GO:0016787;GO:0005618;GO:0005515;
LOC_Os01g58740	33952093-33956129	-	glycerol-3-phosphate dehydrogenase, putative, expressed GO:0005975;GO:0009987;GO:0005737;GO:0005829;GO:0000166;GO:0008152;GO:0006950;GO:0009628;GO:0003824;
LOC_Os01g58750	33956754-33960102	-	expressed protein	GO:0003674	GO:0005575	GO:0008150
LOC_Os01g58760	33962625-33963552	+	bZIP transcription factor domain containing protein, expressed GO:0003677;GO:0005634;GO:0005515;GO:0009987;GO:0009058;GO:0006139;GO:0008150;GO:0003700;
LOC_Os01g58770	33967897-33968265	-	expressed protein
LOC_Os01g58780	33968738-33970811	+	zinc finger, C3HC4 type domain containing protein, expressed	GO:0005618	GO:0005488
LOC_Os01g58790	33971187-33977326	+	GHMP kinases ATP-binding protein, putative, expressed	GO:0008152	GO:0009987	GO:0016301	GO:0009536
LOC_Os01g58810	33980148-33983735	+	retrotransposon protein, putative, Ty1-copia subclass, expressed
LOC_Os01g58820	33985019-33988756	-	retrotransposon protein, putative, Ty1-copia subclass, expressed
LOC_Os01g58830	33992269-33994188	-	transposon protein, putative, unclassified, expressed
LOC_Os01g58850	33997100-33998320	+	circadian clock coupling factor-related, putative, expressed
LOC_Os01g58860	34003664-34006460	-	auxin efflux carrier component, putative, expressed GO:0008150;GO:0006810;GO:0007165;GO:0009719;GO:0016020;GO:0009987;GO:0005575;GO:0005215;GO:0007275;GO:0000003;GO:0009791;GO:0009790;GO:0005886;
LOC_Os01g58870	34017875-34018960	-	domain of unknown function, DUF250 domain containing protein, expressed	GO:0005623	GO:0016020	GO:0006810	GO:0009987	GO:0005215
LOC_Os01g58890	34033156-34034940	+	cysteine proteinase inhibitor precursor protein, putative, expressed	GO:0008152	GO:0005829	GO:0009628	GO:0030234	GO:0005488
LOC_Os01g58910	34043140-34045426	-	auxin-induced protein 5NG4, putative, expressed	GO:0016020
LOC_Os01g58930	34068804-34069061	+	hypothetical protein
LOC_Os01g58950	34074828-34076357	+	cytochrome P450, putative, expressed	GO:0005623	GO:0003674	GO:0005488	GO:0003824	GO:0008152	GO:0019825
LOC_Os01g58960	34084757-34086514	+	cytochrome P450, putative, expressed	GO:0005623	GO:0003674	GO:0005488	GO:0003824	GO:0008152	GO:0019825
LOC_Os01g58970	34089461-34091401	+	cytochrome P450, putative, expressed	GO:0005623	GO:0003674	GO:0005488	GO:0003824	GO:0008152	GO:0019825
LOC_Os01g58990	34094609-34096144	+	cytochrome P450, putative, expressed	GO:0005623	GO:0003674	GO:0005488	GO:0003824	GO:0008152	GO:0019825
LOC_Os01g59000	34099444-34101175	+	cytochrome P450, putative, expressed	GO:0005623	GO:0003674	GO:0005488	GO:0003824	GO:0008152	GO:0019825
LOC_Os01g59020	34115002-34116761	+	cytochrome P450, putative, expressed	GO:0005623	GO:0003674	GO:0005488	GO:0003824	GO:0008152	GO:0019825
LOC_Os01g59040	34121229-34125325	-	expressed protein
LOC_Os01g59050	34131829-34133381	+	cytochrome P450, putative, expressed	GO:0005623	GO:0003674	GO:0005488	GO:0003824	GO:0008152	GO:0019825
LOC_Os01g59060	34133777-34135646	-	50S ribosomal protein, putative, expressed	GO:0005840	GO:0009987	GO:0006412	GO:0005622	GO:0005198	GO:0009536
LOC_Os01g59070	34135802-34137584	+	expressed protein	GO:0003674	GO:0008150
LOC_Os01g59080	34138326-34139709	-	expressed protein	GO:0003674	GO:0016020	GO:0009536	GO:0009579	GO:0008150
LOC_Os01g59090	34139768-34141215	+	thylakoid lumenal 20 kDa protein, putative, expressed	GO:0009579	GO:0005515	GO:0005488	GO:0009536	GO:0015979
LOC_Os01g59100	34141403-34145203	+	cytokinin-N-glucosyltransferase 1, putative, expressed	GO:0016740	GO:0008152
LOC_Os01g59110	34146161-34149193	+	indole-3-acetate beta-glucosyltransferase, putative, expressed	GO:0016740	GO:0008152	GO:0005829
LOC_Os01g59120	34149431-34152417	-	cyclin, putative, expressed	GO:0008152	GO:0009987	GO:0006950	GO:0009628	GO:0030234	GO:0007049	GO:0005737
LOC_Os01g59130	34153330-34160139	-	proline-rich family protein, putative, expressed	GO:0003674	GO:0005575	GO:0008150
LOC_Os01g59150	34167933-34171810	+	tubulin/FtsZ domain containing protein, putative, expressed	GO:0006950	GO:0009628	GO:0005856	GO:0009987	GO:0005198	GO:0005886
LOC_Os01g59160	34175921-34179798	-	UBA/TS-N domain containing protein, expressed	GO:0005623	GO:0003674	GO:0008150
LOC_Os01g59180	34182291-34186865	-	OsFBX27 - F-box domain containing protein, expressed	GO:0003674	GO:0008150
LOC_Os01g59200	34201519-34202743	+	DUF617 domain containing protein, expressed	GO:0003674	GO:0008150	GO:0009536
LOC_Os01g59220	34207948-34215178	+	retrotransposon protein, putative, unclassified, expressed
LOC_Os01g59230	34232026-34243093	-	retrotransposon protein, putative, unclassified, expressed
LOC_Os01g59240	34244660-34244896	+	expressed protein
LOC_Os01g59250	34246251-34249623	-	expressed protein
LOC_Os01g59260	34250215-34253502	-	transposon protein, putative, CACTA, En/Spm sub-class, expressed
LOC_Os01g59265	34259135-34259790	+	expressed protein
LOC_Os01g59280	34268684-34272420	+	retrotransposon protein, putative, unclassified
LOC_Os01g59290	34274750-34275298	+	hypothetical protein
LOC_Os01g59300	34277161-34280811	-	expressed protein
LOC_Os01g59310	34282564-34282908	+	expressed protein
LOC_Os01g59320	34293077-34295574	-	expressed protein
LOC_Os01g59340	34295651-34307049	+	dihydropyrimidinase, putative, expressed	GO:0009991	GO:0007154	GO:0005623	GO:0006139	GO:0009056	GO:0016787	GO:0008152
LOC_Os01g59360	34325310-34328118	+	CAMK_CAMK_like.10 - CAMK includes calcium/calmodulin depedent protein kinases, expressed GO:0000166;GO:0009058;GO:0006464;GO:0016301;GO:0005737;GO:0009856;GO:0009653;GO:0016043;GO:0030154;GO:0016049;GO:0007275;GO:0005488;GO:0005886;
LOC_Os01g59370	34336293-34337371	-	expressed protein
LOC_Os01g59390	34343540-34344620	-	expressed protein
LOC_Os01g59400	34351380-34351859	-	expressed protein
LOC_Os01g59410	34356640-34357450	+	VQ motif family protein, expressed	GO:0005515	GO:0008150	GO:0005488	GO:0009536
LOC_Os01g59430	34375858-34376421	-	expressed protein
LOC_Os01g59440	34379096-34383084	+	BRASSINOSTEROID INSENSITIVE 1-associated receptor kinase 1 precursor, putative, expressed	GO:0005623	GO:0007165
LOC_Os01g59450	34385726-34389406	+	ZOS1-13 - C2H2 zinc finger protein, expressed	GO:0019538	GO:0009056	GO:0009987	GO:0005488	GO:0005622	GO:0016787
LOC_Os01g59470	34398430-34400141	+	expressed protein
LOC_Os01g59480	34401712-34403106	+	expressed protein
LOC_Os01g59490	34406376-34409218	+	FAD dependent oxidoreductase domain containing protein, expressed	GO:0005575	GO:0008152	GO:0008150	GO:0003824
LOC_Os01g59500	34409226-34412582	-	U3 small nucleolar RNA-associated protein 11, putative, expressed	GO:0003674	GO:0005622	GO:0007275
LOC_Os01g59510	34412853-34416988	-	chloroplast ribonuclease III domain protein, putative, expressed	GO:0006139	GO:0003723	GO:0004518	GO:0009536
LOC_Os01g59520	34417077-34420330	+	cupin, RmlC-type, putative, expressed	GO:0003674	GO:0008150
LOC_Os01g59530	34420990-34423678	+	OsCML1 - Calmodulin-related calcium sensor protein, expressed	GO:0016020	GO:0005773	GO:0005515	GO:0005488	GO:0005886
LOC_Os01g59550	34427712-34436315	-	senescence-induced receptor-like serine/threonine-protein kinase precursor, putative, expressed	GO:0005623	GO:0016301	GO:0000166	GO:0006464
LOC_Os01g59560	34437262-34444377	-	protein kinase domain containing protein, expressed	GO:0005623	GO:0008152	GO:0009987	GO:0016301	GO:0006464
LOC_Os01g59580	34458723-34466010	-	retrotransposon protein, putative, unclassified, expressed
LOC_Os01g59600	34471014-34475523	+	peptidase, T1 family, putative, expressed GO:0016787;GO:0005576;GO:0005634;GO:0005622;GO:0008152;GO:0006950;GO:0009628;GO:0005773;GO:0016020;GO:0008150;GO:0019538;GO:0009056;GO:0009987;GO:0005829;
LOC_Os01g59610	34476321-34477238	+	KAZ1 - Kazal-type serine protease inhibitor precursor, expressed	GO:0008152	GO:0030234	GO:0016020	GO:0008150	GO:0005886
LOC_Os01g59620	34480551-34484984	+	histone-lysine N-methyltransferase, H3 lysine-9 specific SUVH1, putative, expressed	GO:0016043	GO:0006464	GO:0040029	GO:0005634	GO:0016740
LOC_Os01g59630	34485206-34489811	-	exostosin family domain containing protein, expressed	GO:0016020	GO:0008152	GO:0003824	GO:0008150	GO:0009536
LOC_Os01g59640	34490805-34492696	-	no apical meristem protein, putative, expressed	GO:0005575	GO:0009058	GO:0006139	GO:0007275	GO:0003700
LOC_Os01g59670	34514117-34520887	+	expressed protein	GO:0003674	GO:0008150
LOC_Os01g59680	34524498-34526616	+	NHL25, putative, expressed	GO:0003674	GO:0005575	GO:0008150
LOC_Os01g59690	34531768-34533771	+	OsFBX28 - F-box domain containing protein, expressed	GO:0003674	GO:0005575	GO:0008150
LOC_Os01g59710	34545973-34547639	+	expressed protein	GO:0016020	GO:0005575	GO:0005515	GO:0005488	GO:0005773	GO:0006810	GO:0009987	GO:0005886
LOC_Os01g59720	34547777-34549353	-	expressed protein	GO:0016020	GO:0005575	GO:0005515	GO:0005488	GO:0005773	GO:0006810	GO:0009987	GO:0005886
LOC_Os01g59730	34550353-34552638	-	ribosomal protein L7Ae, putative, expressed	GO:0005840	GO:0005829	GO:0006412	GO:0005198
LOC_Os01g59740	34558207-34559935	-	expressed protein	GO:0003674	GO:0009536	GO:0008150
LOC_Os01g59750	34560664-34564311	-	histidine triad family protein, putative, expressed	GO:0008152	GO:0009987	GO:0016787	GO:0005515	GO:0006139	GO:0005488	GO:0005777	GO:0005886
LOC_Os01g59760	34565292-34568290	-	bZIP transcription factor, putative, expressed	GO:0003677	GO:0005634	GO:0009058	GO:0006139	GO:0006950	GO:0003700	GO:0009719
LOC_Os01g59780	34574832-34577603	+	AP2 domain containing protein, expressed GO:0003677;GO:0005634;GO:0009058;GO:0006139;GO:0006091;GO:0005975;GO:0009056;GO:0008150;GO:0003700;GO:0009987;GO:0006629;
LOC_Os01g59790	34580341-34584323	+	ADP-ribosylation factor, putative, expressed GO:0016020;GO:0009058;GO:0006464;GO:0005773;GO:0005515;GO:0005829;GO:0005488;GO:0030234;GO:0000166;GO:0005886;GO:0008152;
LOC_Os01g59800	34583515-34587173	-	EAP30/Vps36 family domain containing protein, expressed	GO:0016020	GO:0005768	GO:0006810	GO:0009987	GO:0005215
LOC_Os01g59840	34605755-34610973	-	Os1bglu3 - beta-glucosidase homologue, similar to G. max isohydroxyurate hydrolase, expressed GO:0005488;GO:0016787;GO:0008152;GO:0005975;GO:0003824;
LOC_Os01g59850	34612587-34619005	+	GTPase-activating protein, putative, expressed	GO:0003677	GO:0005634	GO:0016301	GO:0005886	GO:0006464
LOC_Os01g59860	34620233-34623931	+	expressed protein	GO:0003674	GO:0005634	GO:0016043	GO:0009987
LOC_Os01g59870	34626184-34629997	+	LTPL65 - Protease inhibitor/seed storage/LTP family protein precursor, expressed	GO:0008289	GO:0016020	GO:0006810
LOC_Os01g59880	34629359-34635205	-	inositol-1, 4, 5-trisphosphate 5-phosphatase, putative, expressed	GO:0005575	GO:0016787	GO:0008152	GO:0009987	GO:0008150
LOC_Os01g59890	34636151-34639624	+	pentatricopeptide, putative, expressed	GO:0006139	GO:0009536
LOC_Os01g59900	34639614-34642998	-	expressed protein	GO:0003674	GO:0008150
LOC_Os01g59910	34643208-34646325	-	OsFBX29 - F-box domain containing protein, expressed	GO:0005575	GO:0008150
LOC_Os01g59920	34647037-34650771	-	cysteine synthase, chloroplast precursor, putative, expressed	GO:0008152	GO:0009987	GO:0009058	GO:0003824	GO:0015979	GO:0009536
LOC_Os01g59930	34652074-34655488	-	NADH-cytochrome b5 reductase, putative, expressed	GO:0006091	GO:0005783	GO:0005618	GO:0005886	GO:0003824
LOC_Os01g59950	34663998-34664902	-	pentatricopeptide repeat-containing protein, putative, expressed	GO:0006412	GO:0005198
LOC_Os01g59970	34674484-34676185	-	expressed protein	GO:0005623	GO:0003674	GO:0008150
LOC_Os01g59980	34677991-34682230	+	zinc finger family protein, putative, expressed	GO:0005515	GO:0005488	GO:0016043	GO:0009987	GO:0009536
LOC_Os01g60000	34685701-34689745	-	pentatricopeptide, putative, expressed	GO:0008150
LOC_Os01g60010	34689869-34691517	+	PPR repeat domain containing protein, putative, expressed	GO:0003674	GO:0008150
LOC_Os01g60020	34692830-34694391	-	NAC domain transcription factor, putative, expressed	GO:0005634	GO:0009058	GO:0006139	GO:0007275	GO:0003700
LOC_Os01g60040	34705470-34722561	-	HEAT repeat family protein, putative, expressed	GO:0016043	GO:0009987	GO:0005575	GO:0005856	GO:0007049	GO:0005737	GO:0005515
LOC_Os01g60050	34731210-34735202	-	HEAT, putative, expressed	GO:0016043	GO:0009987	GO:0005575	GO:0005856	GO:0007049	GO:0005737	GO:0005515
LOC_Os01g60060	34738321-34744027	+	leucine-rich repeat family protein, putative, expressed	GO:0005623	GO:0007165	GO:0016301	GO:0000166	GO:0006464
LOC_Os01g60070	34745618-34745827	+	conserved hypothetical protein	GO:0005623	GO:0007165	GO:0016301	GO:0000166	GO:0006464
LOC_Os01g60080	34746852-34749514	+	monocopper oxidase, putative, expressed	GO:0005488	GO:0008152	GO:0003824
LOC_Os01g60100	34755342-34757653	+	transposon protein, putative, unclassified, expressed
LOC_Os01g60110	34769117-34772371	-	E2F-related protein, putative, expressed	GO:0003674	GO:0008150
LOC_Os01g60120	34776125-34780863	-	transmembrane protein 56, putative, expressed	GO:0003674	GO:0008150
LOC_Os01g60140	34788401-34791620	+	ATCHX15, putative, expressed	GO:0006810	GO:0009987	GO:0005215
LOC_Os01g60160	34800457-34800828	+	expressed protein
LOC_Os01g60170	34801146-34802261	+	DUF567 domain containing protein, putative, expressed	GO:0003674	GO:0005575	GO:0008150
LOC_Os01g60190	34804284-34808095	+	2,3-bisphosphoglycerate-independent phosphoglycerate mutase, putative, expressed GO:0005576;GO:0008152;GO:0005575;GO:0003824;GO:0008150;GO:0005488;GO:0005829;
LOC_Os01g60200	34808183-34812208	-	expressed protein	GO:0003674	GO:0008150
LOC_Os01g60220	34823945-34830100	-	transposon protein, putative, unclassified, expressed
LOC_Os01g60230	34834372-34839824	+	auxin efflux carrier component, putative, expressed	GO:0006810	GO:0009987	GO:0005215	GO:0016020
LOC_Os01g60250	34841616-34845610	-	pentatricopeptide, putative, expressed	GO:0003674	GO:0005575	GO:0008150
LOC_Os01g60260	34852308-34855920	+	KH domain containing protein, putative, expressed	GO:0003723	GO:0008150	GO:0003676
LOC_Os01g60270	34862487-34866145	+	homeobox domain containing protein, expressed	GO:0003677	GO:0005634	GO:0009058	GO:0006139	GO:0003700
LOC_Os01g60280	34868404-34879449	-	ATP binding protein, putative, expressed	GO:0016020	GO:0007165	GO:0016301	GO:0000166	GO:0006464	GO:0005886
LOC_Os01g60309	34888313-34892807	+	retrotransposon protein, putative, Ty1-copia subclass, expressed
LOC_Os01g60330	34899156-34901733	+	inactive receptor kinase At2g26730 precursor, putative, expressed	GO:0007165	GO:0016301	GO:0000166	GO:0006464	GO:0005886
LOC_Os01g60340	34902303-34906955	-	NTMC2Type1.1 protein, putative, expressed	GO:0003674	GO:0008150
LOC_Os01g60360	34917682-34919409	+	ubiquitin-conjugating enzyme, putative, expressed	GO:0005575	GO:0019538	GO:0009056	GO:0009987	GO:0006464	GO:0003824
LOC_Os01g60380	34924927-34929345	+	retrotransposon protein, putative, Ty3-gypsy subclass, expressed
LOC_Os01g60400	34933902-34934611	+	retrotransposon protein, putative, Ty3-gypsy subclass
LOC_Os01g60410	34937720-34941996	+	ubiquitin-conjugating enzyme, putative, expressed	GO:0005575	GO:0019538	GO:0009056	GO:0009987	GO:0006464	GO:0003824
LOC_Os01g60420	34943808-34946138	+	expressed protein	GO:0003674	GO:0005515	GO:0008150
LOC_Os01g60430	34946618-34949027	+	pentatricopeptide repeat-containing protein, putative, expressed	GO:0008150
LOC_Os01g60440	34949106-34959355	-	HEAT repeat family protein, putative, expressed	GO:0016301	GO:0000166	GO:0006464	GO:0005488
LOC_Os01g60460	34964143-34964565	-	expressed protein
LOC_Os01g60470	34968936-34970708	+	retrotransposon protein, putative, unclassified, expressed
LOC_Os01g60480	34971082-34975562	+	retrotransposon protein, putative, unclassified, expressed
LOC_Os01g60490	34981468-34985447	+	WRKY22, expressed	GO:0009058	GO:0006139	GO:0003700
LOC_Os01g60510	34993487-34994283	+	expressed protein
LOC_Os01g60520	34996792-35003226	+	WRKY116, expressed	GO:0007165	GO:0005515	GO:0009058	GO:0006139	GO:0006950	GO:0009607	GO:0003700
LOC_Os01g60540	35008866-35011098	+	WRKY20, expressed	GO:0007165	GO:0005515	GO:0009058	GO:0006139	GO:0006950	GO:0009607	GO:0003700
LOC_Os01g60560	35016302-35017847	+	retrotransposon protein, putative, unclassified, expressed
LOC_Os01g60569	35020382-35020906	-	retrotransposon protein, putative, unclassified, expressed
LOC_Os01g60580	35024306-35025154	-	transposon protein, putative, Pong sub-class, expressed
LOC_Os01g60590	35025603-35027670	-	transposon protein, putative, Pong sub-class, expressed
LOC_Os01g60600	35032511-35035321	-	WRKY108, expressed	GO:0009058	GO:0006139	GO:0003700
LOC_Os01g60620	35041524-35047753	-	retrotransposon protein, putative, unclassified, expressed
LOC_Os01g60630	35052818-35053586	-	expressed protein
LOC_Os01g60640	35062734-35064940	+	WRKY21, expressed	GO:0008150	GO:0005730	GO:0009058	GO:0006139	GO:0003700
LOC_Os01g60650	35063669-35068207	-	non-green plastid inner envelope membrane protein, putative, expressed	GO:0009536	GO:0005739	GO:0008150	GO:0016020
LOC_Os01g60660	35069246-35074491	-	methionyl-tRNA synthetase, putative, expressed	GO:0005575	GO:0006412	GO:0006139	GO:0005829	GO:0003723
LOC_Os01g60670	35081925-35085588	-	receptor-like protein kinase precursor, putative, expressed	GO:0005623	GO:0007165	GO:0016301	GO:0005515	GO:0000166	GO:0006464
LOC_Os01g60690	35094446-35094952	+	expressed protein
LOC_Os01g60700	35096177-35100701	-	serine/threonine-protein kinase NAK, putative, expressed	GO:0008152	GO:0009987	GO:0000166	GO:0016301	GO:0006464
LOC_Os01g60720	35118870-35120000	-	hypothetical protein
LOC_Os01g60730	35121625-35122989	-	RING-H2 finger protein, putative, expressed	GO:0005488
LOC_Os01g60740	35129858-35130917	-	LTPL16 - Protease inhibitor/seed storage/LTP family protein precursor, expressed	GO:0005623	GO:0008289	GO:0006810
LOC_Os01g60760	35138446-35139533	-	expressed protein
LOC_Os01g60770	35145516-35147338	+	expansin precursor, putative, expressed	GO:0016043	GO:0009653	GO:0016049	GO:0005618	GO:0009987	GO:0009719	GO:0009628
LOC_Os01g60780	35148704-35153083	+	solute carrier family 35 member E3, putative, expressed	GO:0003674	GO:0016020	GO:0008150
LOC_Os01g60790	35153694-35155904	+	40S ribosomal protein S26, putative, expressed	GO:0005840	GO:0016020	GO:0009987	GO:0006412	GO:0005829	GO:0005198
LOC_Os01g60800	35156414-35159205	+	expressed protein	GO:0003674	GO:0008150
LOC_Os01g60820	35171646-35172970	-	hypothetical protein
LOC_Os01g60830	35175498-35177145	+	expressed protein	GO:0003674	GO:0008150
LOC_Os01g60850	35176439-35180214	-	expressed protein	GO:0003674	GO:0016020	GO:0005773	GO:0008150
LOC_Os01g60860	35185511-35188004	-	spotted leaf 11, putative, expressed	GO:0008150	GO:0005622	GO:0006464	GO:0005488	GO:0003824
LOC_Os01g60880	35208970-35215278	+	transposon protein, putative, unclassified, expressed
LOC_Os01g60890	35219058-35219525	+	expressed protein
LOC_Os01g60900	35224761-35226590	+	expressed protein	GO:0003674	GO:0009791
LOC_Os01g60920	35238064-35240993	+	OsFBX30 - F-box domain containing protein, expressed
LOC_Os01g60930	35243884-35246808	+	expressed protein
LOC_Os01g60940	35247876-35248926	+	expressed protein	GO:0003674	GO:0008150	GO:0009536
LOC_Os01g60960	35257561-35259448	+	DUF260 domain containing protein, putative, expressed	GO:0005634	GO:0005515	GO:0008150
LOC_Os01g60980	35279877-35286598	+	retrotransposon protein, putative, Ty3-gypsy subclass, expressed
LOC_Os01g60990	35289511-35290896	+	retrotransposon protein, putative, unclassified, expressed
LOC_Os01g61000	35291528-35294763	-	transposon protein, putative, unclassified, expressed
LOC_Os01g61010	35302492-35305739	-	nodulin, putative, expressed	GO:0005623	GO:0003674	GO:0008150
LOC_Os01g61020	35309604-35312765	-	curculin-like lectin family protein, putative, expressed	GO:0005623	GO:0030246	GO:0009875
LOC_Os01g61030	35314359-35318845	-	VHS and GAT domain containing protein, expressed	GO:0006810	GO:0009987	GO:0005794	GO:0005215	GO:0005622
LOC_Os01g61044	35320780-35327164	-	transmembrane amino acid transporter protein, putative, expressed	GO:0016020	GO:0005773	GO:0006810	GO:0009987	GO:0005215
LOC_Os01g61060	35328776-35331222	+	SAG20, putative, expressed	GO:0003674	GO:0008150	GO:0005886
LOC_Os01g61070	35332705-35333504	+	heavy metal-associated domain containing protein, expressed	GO:0005575	GO:0005488	GO:0006810
LOC_Os01g61090	35352791-35360344	-	transposon protein, putative, unclassified, expressed
LOC_Os01g61100	35362431-35368812	+	transposon protein, putative, unclassified, expressed
LOC_Os01g61110	35369153-35379533	-	ulp1 protease family, C-terminal catalytic domain containing protein, expressed	GO:0019538	GO:0016787	GO:0005575	GO:0006464
LOC_Os01g61120	35386694-35391613	-	expressed protein	GO:0003674	GO:0009536	GO:0009579	GO:0008150
LOC_Os01g61140	35394235-35395634	+	retrotransposon protein, putative, unclassified, expressed
LOC_Os01g61150	35396166-35400248	-	phox domain-containing protein, putative, expressed GO:0008150;GO:0016020;GO:0005768;GO:0005515;GO:0007165;GO:0006810;GO:0009987;GO:0008289;GO:0009791;GO:0005829;GO:0019538;
LOC_Os01g61160	35402795-35405309	+	laccase precursor protein, putative, expressed	GO:0009056	GO:0009987	GO:0019748	GO:0005623	GO:0005576	GO:0008152
LOC_Os01g61170	35407930-35408598	-	prenylated rab acceptor, putative, expressed	GO:0003674	GO:0005783	GO:0006810	GO:0009987
LOC_Os01g61180	35409290-35411747	+	exo70 exocyst complex subunit domain containing protein, expressed	GO:0005576	GO:0005737	GO:0005829	GO:0006810	GO:0009987	GO:0005886
LOC_Os01g61190	35412930-35417584	+	exo70 exocyst complex subunit, putative, expressed	GO:0005576	GO:0005737	GO:0005829	GO:0006810	GO:0009987	GO:0005886
LOC_Os01g61200	35415706-35417584	-	GDSL-like lipase/acylhydrolase, putative, expressed	GO:0005623	GO:0008152	GO:0016787	GO:0006629
LOC_Os01g61210	35421033-35421659	+	bet v I allergen family protein, putative, expressed	GO:0003674	GO:0009719	GO:0007165	GO:0005515	GO:0004872
LOC_Os01g61230	35430856-35432885	+	dihydroflavonol-4-reductase, putative, expressed	GO:0008152	GO:0003824	GO:0005488	GO:0005829	GO:0009058	GO:0009987	GO:0019748
LOC_Os01g61240	35433901-35435795	+	gamma-interferon-inducible lysosomal thiol reductase precursor, putative, expressed	GO:0008152	GO:0003824	GO:0008150	GO:0005773
LOC_Os01g61250	35436701-35441737	+	methyltransferase, putative, expressed	GO:0005794	GO:0008150
LOC_Os01g61270	35446999-35452956	+	retrotransposon protein, putative, Ty3-gypsy subclass, expressed
LOC_Os01g61290	35458803-35459437	-	hypothetical protein
LOC_Os01g61300	35466416-35466814	+	expressed protein
LOC_Os01g61310	35473695-35474333	-	DUF640 domain containing protein, putative, expressed	GO:0003674	GO:0005575	GO:0008150
LOC_Os01g61320	35477413-35479577	+	thioredoxin, putative, expressed	GO:0003674	GO:0009058	GO:0006139	GO:0016043	GO:0009987	GO:0009536
LOC_Os01g61330	35480043-35482190	-	ankyrin homolog precursor, putative, expressed	GO:0005618	GO:0008150
LOC_Os01g61340	35489007-35490275	-	expressed protein
LOC_Os01g61350	35491910-35492921	+	glutaredoxin, putative, expressed	GO:0003824	GO:0003674	GO:0008152	GO:0019725
LOC_Os01g61370	35496868-35498571	-	expressed protein
LOC_Os01g61380	35499017-35501765	+	lactate/malate dehydrogenase, putative, expressed GO:0016020;GO:0005576;GO:0008152;GO:0009536;GO:0005739;GO:0003824;GO:0006950;GO:0009628;GO:0005488;GO:0005773;
LOC_Os01g61390	35501850-35505052	-	transposon protein, putative, unclassified, expressed
LOC_Os01g61400	35505448-35508543	-	sufB/sufD domain containing protein, putative, expressed GO:0006810;GO:0019725;GO:0009987;GO:0016787;GO:0005215;GO:0009628;GO:0009058;GO:0005515;GO:0009056;GO:0006139;GO:0009536;
LOC_Os01g61410	35508867-35513112	+	NADH-ubiquinone oxidoreductase, mitochondrial precursor, putative, expressed	GO:0003824	GO:0016020	GO:0005739	GO:0008152
LOC_Os01g61420	35513518-35517546	-	zinc finger, C3HC4 type domain containing protein, expressed	GO:0005488
LOC_Os01g61430	35518547-35523582	-	HIT zinc finger domain containing protein, expressed	GO:0008150
LOC_Os01g61440	35525524-35527592	-	expressed protein	GO:0003674	GO:0008150	GO:0009536
LOC_Os01g61460	35538327-35544333	+	leaf senescence related protein, putative, expressed	GO:0003674	GO:0005575	GO:0006950	GO:0009628	GO:0009058	GO:0006139
LOC_Os01g61470	35547901-35548470	-	zinc finger, C3HC4 type domain containing protein, expressed	GO:0005488
LOC_Os01g61490	35568651-35576219	+	retrotransposon protein, putative, unclassified, expressed
LOC_Os01g61500	35582263-35585727	+	BAG domain containing protein, expressed	GO:0006950	GO:0009628	GO:0005829	GO:0008219	GO:0000003	GO:0009791
LOC_Os01g61510	35585865-35588377	-	ammonium transporter protein, putative, expressed	GO:0005215	GO:0006810	GO:0009987	GO:0005575	GO:0009607	GO:0005886
LOC_Os01g61530	35593033-35593458	+	expressed protein
LOC_Os01g61540	35594942-35595772	+	expressed protein
LOC_Os01g61550	35597092-35599018	-	ammonium transporter protein, putative, expressed	GO:0005215	GO:0006810	GO:0009987	GO:0005575	GO:0009607	GO:0005886
LOC_Os01g61560	35601031-35604029	-	phosphatidate cytidylyltransferase, putative, expressed	GO:0016020	GO:0008152	GO:0009987	GO:0006629	GO:0009908	GO:0016740	GO:0009719	GO:0009058
LOC_Os01g61570	35605705-35607916	+	GDSL-like lipase/acylhydrolase, putative, expressed	GO:0005623	GO:0008152	GO:0016787	GO:0006629
LOC_Os01g61580	35609614-35613103	-	selT-like protein precursor, putative, expressed	GO:0005783	GO:0005488	GO:0005886	GO:0019725
LOC_Os01g61590	35619684-35625793	+	CAMK_CAMK_like.1 - CAMK includes calcium/calmodulin depedent protein kinases, expressed	GO:0016301	GO:0009058	GO:0006464	GO:0005886
LOC_Os01g61610	35636303-35641236	+	flavonol synthase/flavanone 3-hydroxylase, putative, expressed	GO:0009628	GO:0005488	GO:0008152	GO:0003824
LOC_Os01g61620	35653186-35658406	+	protein kinase family protein, putative, expressed	GO:0008152	GO:0009987	GO:0016301	GO:0005737	GO:0006464
LOC_Os01g61630	35658744-35661037	+	expressed protein	GO:0008150	GO:0009536
LOC_Os01g61640	35661080-35663905	-	NLI interacting factor-like phosphatase, putative, expressed	GO:0008150	GO:0008152	GO:0009987	GO:0016787
LOC_Os01g61660	35673666-35679619	-	retrotransposon protein, putative, unclassified, expressed
LOC_Os01g61670	35682305-35685757	+	ureidoglycolate hydrolase, putative, expressed	GO:0003674	GO:0005575	GO:0008150
LOC_Os01g61680	35686409-35687798	+	expressed protein	GO:0003674	GO:0008150	GO:0005886
LOC_Os01g61690	35688056-35691686	-	OsSCP5 - Putative Serine Carboxypeptidase homologue, expressed	GO:0005623	GO:0019538	GO:0016787
LOC_Os01g61700	35692800-35693786	-	ATP-dependent Clp protease adaptor protein ClpS containing protein, expressed	GO:0003674	GO:0019538	GO:0009056
LOC_Os01g61710	35700434-35708657	-	coatomer subunit delta, putative, expressed	GO:0006810	GO:0009987	GO:0016020	GO:0005575	GO:0005829
LOC_Os01g61720	35709498-35713662	-	IQ calmodulin-binding motif domain containing protein, expressed	GO:0005515	GO:0008150	GO:0005886
LOC_Os01g61750	35720719-35721090	+	hypothetical protein
LOC_Os01g61760	35721021-35726301	-	myosin heavy chain-related, putative, expressed	GO:0005856	GO:0009536
LOC_Os01g61800	35752490-35754195	+	ZmEBE-1 protein, putative, expressed	GO:0005623	GO:0003674	GO:0008150
LOC_Os01g61810	35756334-35758551	-	histone-like transcription factor and archaeal histone, putative, expressed	GO:0009058	GO:0006139	GO:0003700
LOC_Os01g61814	35760287-35765066	-	40S ribosomal protein S23, putative, expressed	GO:0005840	GO:0006412	GO:0005829	GO:0005198
LOC_Os01g61830	35767582-35772377	+	zinc finger C-x8-C-x5-C-x3-H type family protein, expressed	GO:0005575	GO:0005488	GO:0008150	GO:0003676
LOC_Os01g61860	35784462-35793928	-	TBC domain containing protein, expressed	GO:0030234	GO:0007165	GO:0006139	GO:0009056	GO:0005829
LOC_Os01g61880	35813148-35817684	+	respiratory burst oxidase, putative, expressed	GO:0003674	GO:0016020	GO:0005488	GO:0008152	GO:0003824
LOC_Os01g61890	35814079-35820868	-	AT hook motif family protein, expressed	GO:0003674	GO:0005575	GO:0008150
LOC_Os01g61900	35827134-35828772	-	CCT motif family protein, expressed	GO:0003674	GO:0008150
LOC_Os01g61910	35832966-35836375	-	KIP1, putative, expressed	GO:0003674	GO:0000003	GO:0009791	GO:0009790
LOC_Os01g61930	35844675-35854979	+	SAC3/GANP family protein, putative, expressed	GO:0003674	GO:0005634	GO:0008150
LOC_Os01g61940	35861147-35863908	+	white-brown complex homolog protein, putative, expressed	GO:0016020	GO:0006810	GO:0009987	GO:0016787	GO:0005215	GO:0009056	GO:0006139
LOC_Os01g61960	35868921-35869748	-	GPR107 precursor, putative, expressed
LOC_Os01g61970	35871071-35873225	-	Lung seven transmembrane receptor domain containing protein, putative, expressed
LOC_Os01g61980	35881024-35882412	+	expressed protein	GO:0003674	GO:0005575	GO:0008150
LOC_Os01g61990	35884769-35889014	-	ankyrin repeat-containing protein, putative, expressed	GO:0006950	GO:0009628	GO:0005886
LOC_Os01g62000	35889803-35891365	+	pectate lyase 4 precursor, putative, expressed	GO:0003824	GO:0008152
LOC_Os01g62010	35893281-35895178	+	hydrolase, alpha/beta fold family domain containing protein, expressed	GO:0008152	GO:0003824
LOC_Os01g62030	35900735-35901226	-	disease resistance-responsive family protein, putative, expressed	GO:0005623	GO:0003674	GO:0008150
LOC_Os01g62040	35902960-35908326	+	ruvB-like, putative, expressed	GO:0007275	GO:0005634	GO:0005515	GO:0005730	GO:0005829	GO:0006950	GO:0009607	GO:0009536
LOC_Os01g62060	35912076-35913388	+	plant-specific domain TIGR01589 family protein, expressed	GO:0008150	GO:0005623	GO:0003674
LOC_Os01g62070	35916734-35921969	-	cation efflux family protein, putative, expressed	GO:0016020	GO:0006810	GO:0009987	GO:0005215	GO:0005768	GO:0008150	GO:0005794	GO:0019725
LOC_Os01g62080	35923800-35929979	-	serine/threonine-protein kinase AFC1, putative, expressed	GO:0008152	GO:0009987	GO:0005515	GO:0009058	GO:0006139	GO:0016301
LOC_Os01g62100	35940240-35949471	+	retrotransposon protein, putative, unclassified, expressed
LOC_Os01g62110	35952919-35953507	-	expressed protein
LOC_Os01g62120	35964307-35964744	+	expressed protein
LOC_Os01g62130	35965949-35966946	-	ZOS1-14 - C2H2 zinc finger protein, expressed	GO:0009058	GO:0006139	GO:0005488	GO:0005622	GO:0003700	GO:0003676
LOC_Os01g62160	35983819-35987592	-	trp repressor/replication initiator, putative, expressed
LOC_Os01g62170	35993981-35995933	+	expressed protein
LOC_Os01g62180	35996059-35996979	-	expressed protein
LOC_Os01g62190	36001241-36002103	+	ZOS1-15 - C2H2 zinc finger protein, expressed	GO:0008150	GO:0009058	GO:0006139	GO:0005488	GO:0005622	GO:0003700	GO:0003676
LOC_Os01g62200	36002256-36005101	-	domain of unknown function DUF966 domain containing protein, expressed	GO:0003674	GO:0005575	GO:0008150
LOC_Os01g62210	36007366-36009974	+	50S ribosomal protein L17, putative, expressed	GO:0005840	GO:0006412	GO:0005622	GO:0005198
LOC_Os01g62220	36011650-36013020	+	pentatricopeptide, putative, expressed	GO:0005575	GO:0008150	GO:0005488
LOC_Os01g62230	36013832-36014697	-	Core histone H2A/H2B/H3/H4 domain containing protein, putative, expressed	GO:0003677	GO:0005730	GO:0016043	GO:0006259
LOC_Os01g62244	36017204-36023469	-	ubiquitin-conjugating enzyme, putative, expressed	GO:0005575	GO:0019538	GO:0009056	GO:0009987	GO:0006464	GO:0003824
LOC_Os01g62260	36029785-36030969	-	thaumatin, putative, expressed	GO:0003674	GO:0005618	GO:0005575	GO:0009607
LOC_Os01g62290	36039706-36043510	+	DnaK family protein, putative, expressed GO:0000166;GO:0005515;GO:0006464;GO:0005829;GO:0005739;GO:0005886;GO:0019538;GO:0009987;GO:0009628;GO:0006950;GO:0016020;GO:0005773;GO:0008150;GO:0005618;GO:0009607;
LOC_Os01g62300	36044120-36046602	-	SLT1 protein, putative, expressed	GO:0003674	GO:0006950	GO:0009628
LOC_Os01g62320	36068719-36073169	+	retrotransposon protein, putative, unclassified, expressed
LOC_Os01g62330	36073881-36075674	+	retrotransposon protein, putative, Ty3-gypsy subclass
LOC_Os01g62340	36076072-36079276	-	retrotransposon protein, putative, Ty3-gypsy subclass, expressed
LOC_Os01g62350	36083051-36085662	-	60S ribosomal protein L36-2, putative, expressed	GO:0016020	GO:0005773	GO:0005840	GO:0005829	GO:0006412	GO:0005198
LOC_Os01g62370	36094898-36096865	+	ENTH domain containing protein, expressed	GO:0005575	GO:0008150	GO:0005488
LOC_Os01g62380	36099402-36104293	-	fasciclin-like arabinogalactan protein, putative, expressed	GO:0005886	GO:0030246	GO:0006950	GO:0016020	GO:0009987	GO:0016049
LOC_Os01g62390	36105408-36108015	-	growth regulator related protein, putative, expressed	GO:0009536
LOC_Os01g62410	36122778-36128487	+	MYB family transcription factor, putative, expressed	GO:0003677	GO:0009058	GO:0006139	GO:0003700	GO:0009536
LOC_Os01g62430	36135811-36137295	+	C2 domain containing protein, putative, expressed	GO:0003674	GO:0005575	GO:0008150
LOC_Os01g62450	36154540-36154692	+	expressed protein
LOC_Os01g62460	36158218-36161536	+	ZOS1-16 - C2H2 zinc finger protein, expressed	GO:0005575	GO:0009058	GO:0006139	GO:0003700
LOC_Os01g62480	36165920-36168939	-	laccase precursor protein, putative, expressed	GO:0005623	GO:0005576	GO:0009058	GO:0009987	GO:0019748	GO:0008152	GO:0003824
LOC_Os01g62490	36177289-36180127	-	laccase precursor protein, putative, expressed	GO:0005623	GO:0005576	GO:0009058	GO:0009987	GO:0019748	GO:0008152	GO:0003824
LOC_Os01g62510	36188702-36191681	-	WRKY119, expressed	GO:0000003	GO:0009791	GO:0009058	GO:0006139	GO:0003700	GO:0030154	GO:0007275
LOC_Os01g62514	36193840-36194611	-	WRKY56, expressed	GO:0009058	GO:0006139	GO:0003700
LOC_Os01g62530	36212290-36213225	-	expressed protein
LOC_Os01g62540	36214333-36216515	+	expressed protein
LOC_Os01g62550	36216795-36218318	-	expressed protein
LOC_Os01g62560	36219265-36220410	-	expressed protein
LOC_Os01g62570	36222348-36228582	+	ATP/GTP/Ca++ binding protein, putative, expressed GO:0009790;GO:0000166;GO:0005739;GO:0009856;GO:0016043;GO:0009653;GO:0030154;GO:0016049;GO:0007275;GO:0000003;GO:0009791;GO:0009987;
LOC_Os01g62584	36230482-36233564	+	peptidase aspartic family protein, putative, expressed	GO:0003674	GO:0005575	GO:0008150
LOC_Os01g62600	36236842-36239066	+	laccase precursor protein, putative, expressed	GO:0005623	GO:0005576	GO:0006950	GO:0009628	GO:0008152
LOC_Os01g62605	36251954-36252630	+	expressed protein	GO:0003674	GO:0007275	GO:0009536
LOC_Os01g62610	36253547-36256977	+	peptidyl-prolyl cis-trans isomerase, FKBP-type, putative, expressed	GO:0016020	GO:0003824	GO:0005515	GO:0009536	GO:0009579	GO:0006464	GO:0005488
LOC_Os01g62620	36257435-36261744	-	DHHC zinc finger domain containing protein, expressed	GO:0005488	GO:0008150
LOC_Os01g62630	36268063-36269737	-	aspartic proteinase nepenthesin precursor, putative, expressed	GO:0005783	GO:0008152	GO:0016787	GO:0008219	GO:0000003	GO:0009791	GO:0009790
LOC_Os01g62640	36274026-36274733	-	zinc finger, C3HC4 type domain containing protein, expressed	GO:0005488
LOC_Os01g62650	36278953-36286403	+	pumilio-family RNA binding protein, putative, expressed	GO:0003723	GO:0005488	GO:0005886
LOC_Os01g62660	36286928-36289643	+	MYB family transcription factor, putative, expressed	GO:0008150	GO:0003677	GO:0009058	GO:0006139	GO:0003700
LOC_Os01g62670	36296114-36298431	-	avr9/Cf-9 rapidly elicited protein, putative, expressed	GO:0003674	GO:0008150
LOC_Os01g62690	36307136-36307885	-	expressed protein
LOC_Os01g62700	36311185-36311490	+	expressed protein
LOC_Os01g62710	36312938-36316201	+	transposon protein, putative, unclassified
LOC_Os01g62720	36317205-36318022	+	GRF zinc finger family protein
LOC_Os01g62730	36320007-36320216	+	expressed protein
LOC_Os01g62740	36323780-36325016	+	expressed protein
LOC_Os01g62750	36325683-36336561	-	expressed protein
LOC_Os01g62760	36343948-36346078	+	protein phosphatase 2C, putative, expressed	GO:0009719	GO:0007165	GO:0006950	GO:0009628	GO:0016787	GO:0005515	GO:0009987	GO:0008152
LOC_Os01g62780	36354704-36358027	+	expressed protein	GO:0005575	GO:0008150
LOC_Os01g62790	36359709-36365493	+	expressed protein	GO:0005575	GO:0008150
LOC_Os01g62800	36368227-36373959	-	methyltransferase, putative, expressed	GO:0008150
LOC_Os01g62810	36379629-36385391	+	regulator of chromosome condensation, putative, expressed	GO:0005575	GO:0008150	GO:0005488
LOC_Os01g62830	36392152-36392864	+	expressed protein	GO:0003674	GO:0005575	GO:0008150
LOC_Os01g62850	36398958-36401777	-	membrane associated DUF588 domain containing protein, putative, expressed	GO:0005623	GO:0003674	GO:0008150
LOC_Os01g62860	36403442-36407380	+	oxidoreductase, aldo/keto reductase family protein, putative, expressed	GO:0005634	GO:0005829	GO:0008152	GO:0003824
LOC_Os01g62870	36410638-36414610	+	oxidoreductase, aldo/keto reductase family protein, putative, expressed	GO:0005634	GO:0005829	GO:0008152	GO:0003824
LOC_Os01g62880	36418114-36420455	+	oxidoreductase, aldo/keto reductase family protein, putative, expressed	GO:0005634	GO:0005829	GO:0008152	GO:0003824
LOC_Os01g62890	36420024-36422893	-	prenylated rab acceptor, putative, expressed	GO:0003674	GO:0005783	GO:0006810	GO:0009987
LOC_Os01g62910	36438948-36442944	-	CRR2, putative, expressed	GO:0006139	GO:0009536
LOC_Os01g62945	36466366-36467358	-	expressed protein
LOC_Os01g62950	36467915-36470441	-	ras-related protein, putative, expressed	GO:0005575	GO:0005737	GO:0005768	GO:0005829	GO:0007165	GO:0000166	GO:0005886	GO:0006810
LOC_Os01g62970	36479579-36484051	+	expressed protein	GO:0003674	GO:0008150	GO:0009536
LOC_Os01g62980	36483566-36484818	-	LTPL101 - Protease inhibitor/seed storage/LTP family protein precursor, expressed	GO:0005623	GO:0008289	GO:0006810
LOC_Os01g62990	36485585-36489717	-	ATROPGEF7/ROPGEF7, putative, expressed	GO:0005575	GO:0008152	GO:0008150	GO:0030234
LOC_Os01g63010	36496069-36498165	-	universal stress protein domain containing protein, putative, expressed	GO:0016020	GO:0006950	GO:0005886
LOC_Os01g63030	36512667-36516613	+	transposon protein, putative, unclassified, expressed
LOC_Os01g63040	36517340-36521886	-	expressed protein	GO:0019538	GO:0016787	GO:0009536
LOC_Os01g63050	36527672-36530221	+	expressed protein	GO:0003674	GO:0005575	GO:0008150
LOC_Os01g63060	36540147-36545196	+	phosphatidic acid phosphatase-related, putative, expressed	GO:0008152	GO:0009058	GO:0009987	GO:0006629	GO:0016740	GO:0005739
LOC_Os01g63090	36561018-36562664	-	retrotransposon protein, putative, Ty3-gypsy subclass, expressed
LOC_Os01g63100	36564186-36569809	+	retrotransposon protein, putative, unclassified, expressed
LOC_Os01g63110	36570429-36572009	-	retrotransposon protein, putative, unclassified
LOC_Os01g63120	36576145-36580596	-	retrotransposon protein, putative, Ty3-gypsy subclass, expressed
LOC_Os01g63130	36580846-36581768	-	retrotransposon protein, putative, Ty3-gypsy subclass, expressed
LOC_Os01g63140	36585298-36586161	-	retrotransposon protein, putative, unclassified
LOC_Os01g63150	36587791-36600491	-	retrotransposon protein, putative, Ty3-gypsy subclass, expressed
LOC_Os01g63160	36606535-36608135	-	MYB family transcription factor, putative, expressed GO:0009719;GO:0003677;GO:0005634;GO:0009058;GO:0006139;GO:0005737;GO:0008150;GO:0006950;GO:0009628;GO:0003700;
LOC_Os01g63170	36610777-36614913	+	transposon protein, putative, unclassified, expressed
LOC_Os01g63180	36616801-36621516	+	laccase-6 precursor, putative, expressed
LOC_Os01g63190	36622827-36627675	+	laccase precursor protein, putative, expressed	GO:0009056	GO:0009987	GO:0019748	GO:0005623	GO:0005576	GO:0008152
LOC_Os01g63200	36634331-36636980	+	laccase precursor protein, putative, expressed	GO:0009056	GO:0009987	GO:0019748	GO:0005623	GO:0005576	GO:0008152
LOC_Os01g63210	36639626-36640584	+	SOUL heme-binding protein, putative, expressed	GO:0007165	GO:0009628	GO:0009058	GO:0006464	GO:0005488	GO:0005886	GO:0005773
LOC_Os01g63230	36643577-36648018	-	growth regulator related protein, putative, expressed	GO:0003674	GO:0008150
LOC_Os01g63240	36652405-36655714	-	reticulon domain containing protein, putative, expressed	GO:0005783	GO:0005575	GO:0016020	GO:0008150	GO:0005886
LOC_Os01g63250	36656340-36660768	-	josephin, putative, expressed	GO:0003674	GO:0008150
LOC_Os01g63270	36670221-36676478	-	alpha-glucan phosphorylast isozyme, putative, expressed	GO:0008150	GO:0016740	GO:0008152	GO:0006950	GO:0009628	GO:0005829	GO:0009536
LOC_Os01g63280	36683709-36687154	-	tyrosine protein kinase domain containing protein, putative, expressed	GO:0005575	GO:0008152	GO:0009987	GO:0016301	GO:0000166	GO:0006464
LOC_Os01g63290	36687545-36695629	-	transporter, major facilitator family, putative, expressed	GO:0016020	GO:0006810	GO:0009987	GO:0005215
LOC_Os01g63310	36697008-36698963	-	DUF740 domain containing protein, expressed	GO:0003674	GO:0008150	GO:0005886
LOC_Os01g63330	36705181-36709097	-	transposon protein, putative, CACTA, En/Spm sub-class, expressed
LOC_Os01g63340	36710411-36714613	-	transposon protein, putative, CACTA, En/Spm sub-class, expressed
LOC_Os01g63354	36717974-36723161	-	ELM2 domain containing protein, putative, expressed GO:0003677;GO:0008152;GO:0009987;GO:0000166;GO:0016787;GO:0005622;GO:0006259;GO:0003824;GO:0009058;GO:0009056;GO:0006139;
LOC_Os01g63370	36725326-36726166	+	hypothetical protein
LOC_Os01g63380	36727747-36730403	+	transposon protein, putative, unclassified, expressed
LOC_Os01g63393	36730708-36731031	+	expressed protein
LOC_Os01g63400	36732836-36737403	+	PPR repeat containing protein, expressed	GO:0003674	GO:0005575	GO:0008150
LOC_Os01g63410	36735951-36737401	-	expressed protein	GO:0003674	GO:0016020	GO:0009536	GO:0009579	GO:0008150
LOC_Os01g63430	36750937-36753972	-	expressed protein
LOC_Os01g63444	36756897-36762917	+	expressed protein
LOC_Os01g63460	36763179-36765294	-	MYB family transcription factor, putative, expressed	GO:0003677	GO:0009058	GO:0006139	GO:0003700
LOC_Os01g63470	36770986-36772435	+	C2 domain containing protein, expressed	GO:0003674	GO:0008150
LOC_Os01g63480	36794890-36797406	+	transferase family protein, putative, expressed	GO:0005575	GO:0008152	GO:0016740	GO:0008150
LOC_Os01g63500	36807946-36808961	+	expressed protein	GO:0003674	GO:0008150
LOC_Os01g63510	36813724-36815023	-	homeobox domain containing protein, expressed	GO:0009719	GO:0009058	GO:0006139	GO:0003700
LOC_Os01g63530	36824073-36829088	+	transposon protein, putative, CACTA, En/Spm sub-class, expressed
LOC_Os01g63540	36840077-36842130	+	cytochrome P450, putative, expressed	GO:0009987	GO:0006629	GO:0008152	GO:0019825	GO:0009058	GO:0019748	GO:0003824	GO:0005773
LOC_Os01g63560	36854900-36855853	-	retrotransposon protein, putative, Ty3-gypsy subclass
LOC_Os01g63570	36858720-36859253	+	transposon protein, putative, unclassified
LOC_Os01g63580	36863214-36866375	-	glycerol-3-phosphate acyltransferase, putative, expressed	GO:0009908	GO:0009058	GO:0009987	GO:0006629	GO:0008152	GO:0016740
LOC_Os01g63610	36884839-36891551	-	retrotransposon protein, putative, unclassified, expressed
LOC_Os01g63620	36894554-36897429	+	expressed protein	GO:0005488
LOC_Os01g63640	36910402-36913446	+	retrotransposon protein, putative, unclassified, expressed
LOC_Os01g63650	36914260-36916988	-	retrotransposon protein, putative, unclassified, expressed
LOC_Os01g63660	36917926-36920914	+	retrotransposon protein, putative, Ty3-gypsy subclass
LOC_Os01g63670	36933625-36934479	-	hypothetical protein
LOC_Os01g63680	36936984-36939364	+	MYB family transcription factor, putative, expressed	GO:0003677	GO:0005634	GO:0009058	GO:0006139	GO:0003700
LOC_Os01g63690	36942596-36944593	-	hs1, putative, expressed	GO:0005575	GO:0005515	GO:0008150
LOC_Os01g63710	36951117-36956735	+	CDC6 - Putative DNA replication initiation protein, expressed	GO:0000166	GO:0009058	GO:0006259	GO:0007049
LOC_Os01g63730	36964329-36964728	+	hypothetical protein
LOC_Os01g63740	36976145-36979874	-	transposon protein, putative, CACTA, En/Spm sub-class, expressed
LOC_Os01g63750	36981089-36981767	+	glycine-rich protein, putative, expressed
LOC_Os01g63760	36982131-36985420	-	transposon protein, putative, CACTA, En/Spm sub-class, expressed
LOC_Os01g63770	36998338-37004796	+	transmembrane amino acid transporter protein, putative, expressed GO:0016020;GO:0009719;GO:0009628;GO:0009606;GO:0009653;GO:0009791;GO:0006810;GO:0009987;GO:0005886;GO:0005488;GO:0009607;GO:0005768;GO:0005623;GO:0030154;GO:0007275;GO:0005215;GO:0005794;
LOC_Os01g63780	37005746-37011356	-	nsp1-like C-terminal region family protein, expressed	GO:0005515	GO:0005635	GO:0005829	GO:0008150
LOC_Os01g63800	37017028-37018048	+	pleckstrin homology domain-containing protein, putative, expressed	GO:0003674
LOC_Os01g63810	37021488-37024131	+	starch binding domain containing protein, putative, expressed	GO:0005575	GO:0030246	GO:0005975	GO:0003824
LOC_Os01g63830	37034026-37036018	-	dehydrodolichyl diphosphate synthase, putative, expressed	GO:0016740	GO:0009058	GO:0009987	GO:0006629	GO:0009536
LOC_Os01g63840	37039556-37043234	-	3-deoxy-D-manno-octulosonic-acid transferase, putative, expressed	GO:0016740	GO:0009058	GO:0005975	GO:0005739
LOC_Os01g63870	37060600-37064615	+	nucleobase-ascorbate transporter, putative, expressed	GO:0006810	GO:0016020	GO:0009987	GO:0005886	GO:0005215
LOC_Os01g63880	37065393-37068896	-	expressed protein	GO:0003674	GO:0005575	GO:0008150
LOC_Os01g63890	37069394-37071912	-	G10 protein, putative, expressed	GO:0005634	GO:0005829	GO:0008150
LOC_Os01g63900	37076467-37079538	+	WD domain, G-beta repeat domain containing protein, expressed	GO:0005622	GO:0005634	GO:0006950	GO:0006259	GO:0000166	GO:0005886	GO:0009628
LOC_Os01g63910	37080289-37088947	-	AT hook motif family protein, expressed	GO:0005622	GO:0003677	GO:0009058	GO:0006139
LOC_Os01g63930	37095403-37099183	-	cytochrome P450, putative, expressed	GO:0006950	GO:0005623	GO:0008152	GO:0019825	GO:0003824
LOC_Os01g63940	37118464-37121374	-	Transcription initiation factor TFIID subunit A containing protein, expressed	GO:0003677	GO:0005654	GO:0006139	GO:0009058	GO:0009536
LOC_Os01g63950	37123072-37126849	+	expressed protein	GO:0003674	GO:0005575	GO:0008150
LOC_Os01g63970	37133557-37135392	+	sialyltransferase family domain containing protein, expressed GO:0005623;GO:0016020;GO:0009058;GO:0006464;GO:0005975;GO:0005794;GO:0008152;GO:0016740;
LOC_Os01g63980	37146917-37149200	-	ZOS1-17 - C2H2 zinc finger protein, expressed	GO:0005634	GO:0009058	GO:0006139	GO:0005488	GO:0003700	GO:0003676
LOC_Os01g63990	37154448-37157450	+	hydrolase, alpha/beta fold family protein, putative, expressed	GO:0005575	GO:0008152	GO:0016787	GO:0008150
LOC_Os01g64010	37177434-37184932	+	dual specificity protein phosphatase, putative, expressed
LOC_Os01g64020	37181216-37188580	-	transcription factor, putative, expressed	GO:0003677	GO:0009058	GO:0006139	GO:0003700
LOC_Os01g64030	37190435-37197804	-	OsFBL5 - F-box domain and LRR containing protein, expressed	GO:0003674	GO:0005575	GO:0008150
LOC_Os01g64060	37204855-37206123	-	retrotransposon protein, putative, Ty3-gypsy subclass
LOC_Os01g64070	37210850-37217124	-	retrotransposon protein, putative, Ty3-gypsy subclass, expressed
LOC_Os01g64080	37222718-37229008	-	retrotransposon protein, putative, Ty3-gypsy subclass, expressed
LOC_Os01g64090	37231748-37234375	+	L1P family of ribosomal proteins domain containing protein, expressed GO:0006139;GO:0005840;GO:0003723;GO:0005575;GO:0005829;GO:0006412;GO:0005198;GO:0005886;
LOC_Os01g64100	37235781-37237357	+	glycosyl hydrolase, putative, expressed	GO:0006950	GO:0008152	GO:0009628	GO:0003824	GO:0005623	GO:0005488	GO:0016787	GO:0009991	GO:0007154
LOC_Os01g64110	37238901-37240778	+	glycosyl hydrolase, putative, expressed	GO:0006950	GO:0008152	GO:0009628	GO:0003824	GO:0005623	GO:0005488	GO:0016787	GO:0009991	GO:0007154
LOC_Os01g64120	37241155-37242103	+	2Fe-2S iron-sulfur cluster binding domain containing protein, expressed	GO:0003674	GO:0006091	GO:0005488	GO:0009536
LOC_Os01g64140	37248844-37249416	-	endoglucanase 22 precursor, putative, expressed	GO:0005623	GO:0030246	GO:0016787	GO:0008152	GO:0005975	GO:0005576	GO:0003824
LOC_Os01g64160	37264562-37267894	-	transposon protein, putative, CACTA, En/Spm sub-class, expressed
LOC_Os01g64170	37269723-37274713	+	glycosyl hydrolases family 17, putative, expressed	GO:0005634	GO:0008152	GO:0003824	GO:0005737	GO:0016787	GO:0005488	GO:0005975	GO:0005886
LOC_Os01g64190	37278991-37280491	-	expressed protein	GO:0003674	GO:0008150
LOC_Os01g64210	37288372-37288857	+	expressed protein
LOC_Os01g64220	37289489-37298371	-	expressed protein
LOC_Os01g64230	37299713-37301162	+	long cell-linked locus protein, putative, expressed
LOC_Os01g64240	37301619-37302030	+	expressed protein
LOC_Os01g64250	37303517-37307958	+	hemerythrin family protein, expressed	GO:0003674	GO:0005515	GO:0009058	GO:0006464	GO:0009536
LOC_Os01g64262	37310829-37314736	-	hydrolase, alpha/beta fold family, putative, expressed	GO:0006810	GO:0009987	GO:0000166	GO:0005739	GO:0006629
LOC_Os01g64270	37315291-37316689	+	expressed protein	GO:0003674	GO:0016020	GO:0009536	GO:0009579	GO:0008150
LOC_Os01g64290	37321895-37323504	+	expressed protein
LOC_Os01g64300	37323884-37324908	+	DUF584 domain containing protein, putative, expressed	GO:0003674	GO:0008150
LOC_Os01g64310	37334220-37336229	+	no apical meristem protein, putative, expressed	GO:0005575	GO:0009058	GO:0006139	GO:0007275	GO:0003700
LOC_Os01g64330	37349392-37352086	-	retrotransposon protein, putative, unclassified, expressed
LOC_Os01g64340	37352263-37352667	+	expressed protein
LOC_Os01g64350	37353384-37356195	-	expressed protein
LOC_Os01g64360	37358204-37359596	+	MYB family transcription factor, putative, expressed	GO:0003677	GO:0009058	GO:0006139	GO:0003700
LOC_Os01g64370	37360254-37363436	-	expressed protein	GO:0003674	GO:0008150
LOC_Os01g64390	37376349-37377082	+	hypothetical protein
LOC_Os01g64400	37379879-37380109	+	hypothetical protein
LOC_Os01g64410	37381457-37382214	+	ATOFP18/OFP18, putative, expressed	GO:0009536
LOC_Os01g64430	37396145-37397573	-	DUF623 domain containing protein, expressed	GO:0003674	GO:0005575	GO:0008150
LOC_Os01g64450	37406183-37407241	-	harpin-induced protein 1 domain containing protein, expressed	GO:0005575
LOC_Os01g64470	37412000-37413011	-	harpin-induced protein 1 domain containing protein, expressed	GO:0003674	GO:0007275	GO:0006950	GO:0009607	GO:0009536
LOC_Os01g64480	37415815-37416480	-	harpin-induced protein 1 domain containing protein, expressed	GO:0003674	GO:0016020	GO:0005773	GO:0005575	GO:0006950	GO:0009607	GO:0005886
LOC_Os01g64500	37425276-37426964	-	hypothetical protein
LOC_Os01g64510	37430089-37432907	+	retrotransposon protein, putative, unclassified, expressed
LOC_Os01g64520	37440429-37444871	-	uricase, putative, expressed	GO:0006139	GO:0005777	GO:0008152	GO:0003824
LOC_Os01g64540	37451397-37453003	-	anthocyanidin 3-O-glucosyltransferase, putative, expressed	GO:0016740	GO:0008152	GO:0005829
LOC_Os01g64560	37457453-37463751	+	helix-loop-helix DNA-binding protein, putative, expressed GO:0005634;GO:0009058;GO:0006139;GO:0007275;GO:0005515;GO:0003700;GO:0009653;GO:0030154;
LOC_Os01g64570	37464270-37465484	-	U-box domain-containing protein, putative, expressed	GO:0006950	GO:0009628	GO:0006464	GO:0008152	GO:0003824	GO:0008150	GO:0005829
LOC_Os01g64590	37472376-37473368	-	dof zinc finger domain containing protein, putative, expressed	GO:0005575	GO:0003677	GO:0009058	GO:0006139	GO:0003700
LOC_Os01g64610	37497518-37500819	-	retrotransposon protein, putative, unclassified, expressed
LOC_Os01g64620	37505155-37506089	+	zinc finger, C3HC4 type domain containing protein, expressed	GO:0005488
LOC_Os01g64640	37513746-37514564	+	histone H3, putative, expressed	GO:0003677	GO:0005515	GO:0016043	GO:0006259
LOC_Os01g64650	37514763-37518597	+	VAMP-like protein YKT62, putative, expressed	GO:0006810	GO:0003674	GO:0005829	GO:0009987
LOC_Os01g64670	37521803-37524040	-	soluble inorganic pyrophosphatase, putative, expressed	GO:0016020	GO:0005634	GO:0008152	GO:0016787	GO:0005829	GO:0009987	GO:0005737
LOC_Os01g64680	37526134-37526646	-	bolA, putative, expressed	GO:0005575	GO:0008150
LOC_Os01g64690	37527399-37529102	-	LSM domain containing protein, expressed	GO:0003674	GO:0005634	GO:0005622	GO:0008150
LOC_Os01g64700	37535946-37539386	+	OsFBT3 - F-box and tubby domain containing protein, expressed	GO:0008152	GO:0016787	GO:0009058	GO:0006139	GO:0003700	GO:0005886
LOC_Os01g64720	37551977-37556502	+	expressed protein
LOC_Os01g64730	37556674-37560104	-	bZIP transcription factor domain containing protein, expressed	GO:0003677	GO:0005634	GO:0009058	GO:0006139	GO:0003700
LOC_Os01g64750	37566051-37575992	+	sterol 3-beta-glucosyltransferase, putative, expressed GO:0008152;GO:0009058;GO:0009987;GO:0019748;GO:0009791;GO:0016740;GO:0005773;GO:0016020;GO:0000003;GO:0006629;
LOC_Os01g64760	37576887-37579109	+	Yip1 domain containing protein, expressed	GO:0003674	GO:0008150
LOC_Os01g64770	37580452-37585228	+	polypyrimidine tract-binding protein, putative, expressed	GO:0006139	GO:0003723	GO:0005634	GO:0000166	GO:0005737	GO:0006412	GO:0003676
LOC_Os01g64780	37584160-37588117	-	COV1, putative, expressed	GO:0003674	GO:0005575	GO:0007275
LOC_Os01g64800	37595071-37595340	-	expressed protein
LOC_Os01g64810	37615955-37622095	-	zinc finger DHHC domain-containing protein, putative, expressed	GO:0005488	GO:0008150	GO:0005886
LOC_Os01g64830	37637212-37639865	+	aspartic proteinase nepenthesin precursor, putative, expressed	GO:0005623	GO:0019538	GO:0016787
LOC_Os01g64840	37641512-37643420	+	aspartic proteinase nepenthesin-1 precursor, putative, expressed	GO:0005623	GO:0019538	GO:0016787
LOC_Os01g64850	37647019-37649292	+	OsSub10 - Putative Subtilisin homologue, expressed	GO:0005623	GO:0016787	GO:0019538	GO:0008152	GO:0005618	GO:0005515
LOC_Os01g64860	37651834-37654383	+	OsSub11 - Putative Subtilisin homologue, expressed	GO:0005623	GO:0016787	GO:0019538	GO:0008152	GO:0005618	GO:0005515
LOC_Os01g64870	37655319-37661234	-	expressed protein	GO:0003674	GO:0005575	GO:0008150
LOC_Os01g64880	37661778-37662433	-	expressed protein	GO:0006139	GO:0009058	GO:0016020	GO:0016787	GO:0005215	GO:0006810	GO:0009987	GO:0009056
LOC_Os01g64890	37664117-37667349	+	CorA-like magnesium transporter protein, putative, expressed	GO:0006810	GO:0016020	GO:0009987	GO:0005215	GO:0005886
LOC_Os01g64900	37666708-37681708	-	HEAT, putative, expressed	GO:0005575	GO:0008150	GO:0005488
LOC_Os01g64910	37682288-37684066	-	anthocyanidin 5,3-O-glucosyltransferase, putative, expressed	GO:0016740	GO:0008152	GO:0005829
LOC_Os01g64920	37686056-37689486	-	nuclear matrix protein 1, putative, expressed	GO:0003674	GO:0005575	GO:0008150
LOC_Os01g64930	37690300-37693389	+	expressed protein	GO:0003674	GO:0008150
LOC_Os01g64960	37696778-37699752	+	chlorophyll A-B binding protein, putative, expressed	GO:0016020	GO:0009628	GO:0009536	GO:0009579	GO:0008289	GO:0005488
LOC_Os01g64980	37714296-37720652	-	ion channel DMI1, chloroplast precursor, putative, expressed
LOC_Os01g64990	37722310-37731905	+	GPI transamidase subunit PIG-U domain containing protein, expressed	GO:0009058	GO:0006464	GO:0006629	GO:0005886
LOC_Os01g65000	37735280-37737641	+	ammonium transporter protein, putative, expressed	GO:0005215	GO:0006810	GO:0009987	GO:0005575	GO:0009607	GO:0005886
LOC_Os01g65010	37739465-37742721	-	serine/threonine-protein kinase receptor precursor, putative, expressed	GO:0005623	GO:0016301	GO:0000166	GO:0030246	GO:0009875	GO:0006464
LOC_Os01g65030	37745526-37748604	-	S-locus-specific glycoprotein precursor, putative, expressed	GO:0005623	GO:0016301	GO:0000166	GO:0030246	GO:0009875	GO:0006464
LOC_Os01g65060	37760557-37762299	+	S-domain receptor-like protein kinase, putative, expressed	GO:0005623	GO:0016301	GO:0000166	GO:0030246	GO:0009875	GO:0006464
LOC_Os01g65070	37763432-37770403	+	hydrolase, alpha/beta fold family domain containing protein, expressed	GO:0005575	GO:0008152	GO:0003824	GO:0008150
LOC_Os01g65080	37773994-37778636	+	ZOS1-18 - C2H2 zinc finger protein, expressed	GO:0008150	GO:0005634	GO:0009628	GO:0009058	GO:0006139	GO:0005488	GO:0003700	GO:0003676
LOC_Os01g65094	37782927-37785412	-	expressed protein	GO:0003674	GO:0008150	GO:0009536
LOC_Os01g65100	37790111-37792998	+	peptide transporter, putative, expressed	GO:0016020	GO:0006810	GO:0005215
LOC_Os01g65110	37795596-37797746	+	POT family protein, expressed	GO:0016020	GO:0006810	GO:0005215
LOC_Os01g65120	37800956-37802803	+	peptide transporter, putative, expressed	GO:0016020	GO:0006810	GO:0005215
LOC_Os01g65140	37810770-37812129	+	peptide transporter PTR2, putative, expressed	GO:0016020	GO:0006810	GO:0005215
LOC_Os01g65150	37814673-37816775	+	proton-dependent oligopeptide transport, putative, expressed	GO:0016020	GO:0006810	GO:0005215
LOC_Os01g65169	37821218-37827014	+	proton-dependent oligopeptide transport, putative, expressed	GO:0016020	GO:0006810	GO:0005215
LOC_Os01g65190	37828274-37832381	+	POT domain containing peptide transporter, putative, expressed	GO:0016020	GO:0006810	GO:0005215
LOC_Os01g65200	37834177-37836926	+	proton-dependent oligopeptide transport, putative, expressed	GO:0016020	GO:0006810	GO:0005215
LOC_Os01g65210	37837137-37843664	+	proton-dependent oligopeptide transport, putative, expressed	GO:0016020	GO:0006810	GO:0005215
LOC_Os01g65220	37844923-37852799	-	XRN 5'-3' exonuclease N-terminus domain containing protein, expressed	GO:0006139	GO:0009056	GO:0005634	GO:0008152	GO:0004518

## Sheet: qFe1.2 and qZn1.1
Table S3. List of candidate genes identifed in mapped major QTLs for Fe and Zn content
GeneID	F_start-F_end	Strand	Note	GO_annotation
LOC_Os01g18050	10098282-10103021	-	tubulin/FtsZ domain containing protein, putative, expressed	GO:0006950	GO:0009628	GO:0005856	GO:0009987	GO:0005198	GO:0005886
LOC_Os01g18060	10113381-10119022	-	sugar transporter superfamily, putative, expressed	GO:0003674	GO:0005575	GO:0008150
LOC_Os01g18070	10119211-10123815	+	bacterial transferase hexapeptide domain containing protein, expressed	GO:0016020	GO:0008152	GO:0005739	GO:0003824	GO:0009058	GO:0009987
LOC_Os01g18100	10137215-10140159	-	OsRhmbd3 - Putative Rhomboid homologue, expressed	GO:0005488	GO:0008150	GO:0005886
LOC_Os01g18110	10144292-10146312	+	cinnamoyl CoA reductase, putative, expressed	GO:0009058	GO:0009987	GO:0019748	GO:0006950	GO:0009628	GO:0005829	GO:0008152	GO:0003824
LOC_Os01g18120	10148777-10152520	+	cinnamoyl CoA reductase, putative, expressed	GO:0009058	GO:0009987	GO:0019748	GO:0006950	GO:0009628	GO:0005829	GO:0008152	GO:0003824
LOC_Os01g18170	10167886-10169316	-	Cupin domain containing protein, expressed	GO:0005634	GO:0003674	GO:0005618	GO:0006950	GO:0009628	GO:0005488
LOC_Os01g18220	10200476-10203694	-	expressed protein	GO:0003674	GO:0005575	GO:0008150
LOC_Os01g18230	10211391-10212188	-	FAD-linked oxidoreductase protein, putative, expressed	GO:0005623	GO:0003674	GO:0005488	GO:0003824	GO:0008152
LOC_Os01g18240	10217247-10219696	-	MYB family transcription factor, putative, expressed	GO:0000003	GO:0009791	GO:0009719	GO:0003677	GO:0009058	GO:0006139	GO:0009987	GO:0003700
LOC_Os01g18280	10262946-10267962	+	SNF7 domain containing protein, putative, expressed	GO:0003674	GO:0005575	GO:0006810
LOC_Os01g18320	10291889-10295536	+	protoporphyrinogen oxidase, chloroplast precursor, putative, expressed	GO:0009536	GO:0008152	GO:0009058	GO:0009987	GO:0003824
LOC_Os01g18375	10319458-10319886	+	hydrophobic protein, putative, expressed	GO:0006950	GO:0009628	GO:0016020
LOC_Os01g18400	10342025-10343570	-	CHIT10 - Chitinase family protein precursor, expressed	GO:0006950	GO:0009607	GO:0005623	GO:0008152	GO:0016787
LOC_Os01g18420	10352429-10353151	+	OsMADS88 - MADS-box family gene with M-gamma type-box, expressed	GO:0003677	GO:0005634	GO:0005515	GO:0009058	GO:0006139	GO:0003700
LOC_Os01g18440	10366411-10367331	+	OsMADS89 - MADS-box family gene with M-gamma type-box, expressed	GO:0003677	GO:0005634	GO:0005515	GO:0009058	GO:0006139	GO:0003700
LOC_Os01g18450	10370062-10370403	-	expressed protein	GO:0003674	GO:0005575	GO:0008150
LOC_Os01g18584	10470540-10478800	+	WRKY9, expressed	GO:0009058	GO:0006139	GO:0003700
LOC_Os01g18620	10488948-10490994	-	transferase family protein, putative, expressed	GO:0005575	GO:0008152	GO:0016740	GO:0008150
LOC_Os01g18640	10496604-10500943	-	aminotransferase, putative, expressed	GO:0008152	GO:0003824	GO:0005488	GO:0009536
LOC_Os01g18660	10509032-10513400	+	aminotransferase, putative, expressed	GO:0008152	GO:0003824	GO:0005488	GO:0009536
LOC_Os01g18710	10549240-10551084	-	hypothetical protein	GO:0005623	GO:0007165	GO:0016301	GO:0000166	GO:0006464
LOC_Os01g18744	10561328-10565325	-	transferase family protein, putative, expressed	GO:0005575	GO:0008152	GO:0016740	GO:0008150
LOC_Os01g18840	10643287-10644848	+	IF, putative, expressed	GO:0003674
LOC_Os01g18850	10650139-10656779	+	OsSPL1 - SBP-box gene family member, expressed	GO:0005634	GO:0009058	GO:0006139	GO:0003700
LOC_Os01g18870	10664780-10666903	-	helix-loop-helix DNA-binding domain containing protein, expressed	GO:0003677	GO:0005634	GO:0009058	GO:0006139	GO:0003700
LOC_Os01g18890	10679488-10682188	-	peroxidase precursor, putative, expressed	GO:0016020	GO:0005488	GO:0005575	GO:0008152	GO:0005773	GO:0006950	GO:0005618	GO:0003824
LOC_Os01g18900	10687193-10687489	-	stigma specific peroxidase precursor, putative, expressed	GO:0005623	GO:0006950	GO:0005488	GO:0003824	GO:0008152
LOC_Os01g18910	10691398-10692494	-	peroxidase precursor, putative, expressed	GO:0005623	GO:0006950	GO:0005488	GO:0003824	GO:0008152
LOC_Os01g18920	10693327-10695914	-	hAT dimerisation domain-containing protein, putative	GO:0005575	GO:0008150	GO:0005515
LOC_Os01g18930	10701626-10703130	-	peroxidase precursor, putative, expressed	GO:0005488	GO:0005618	GO:0003824	GO:0009607	GO:0008152
LOC_Os01g18950	10713139-10714271	-	peroxidase precursor, putative, expressed	GO:0006950	GO:0005576	GO:0005515	GO:0005618	GO:0003824	GO:0005829	GO:0008152
LOC_Os01g18970	10720419-10721623	-	peroxidase precursor, putative, expressed	GO:0006950	GO:0005488	GO:0003824	GO:0008152
LOC_Os01g19020	10748603-10750234	-	peroxidase precursor, putative, expressed	GO:0006950	GO:0005488	GO:0003824	GO:0008152
LOC_Os01g19120	10802151-10804527	-	expressed protein	GO:0005623	GO:0003674	GO:0008150
LOC_Os01g19130	10805496-10808081	-	protein phosphatase 2C, putative, expressed	GO:0005623	GO:0006464	GO:0008152	GO:0009987	GO:0003824	GO:0016787
LOC_Os01g19140	10813997-10818530	-	O-sialoglycoprotein endopeptidase, putative, expressed	GO:0019538	GO:0008152	GO:0016787	GO:0009790	GO:0016020	GO:0005739
LOC_Os01g19160	10819351-10822413	-	protein kinase domain containing protein, expressed	GO:0016020	GO:0008152	GO:0009987	GO:0005575	GO:0016301	GO:0006464	GO:0005886
LOC_Os01g19170	10830045-10831911	+	polygalacturonase, putative, expressed	GO:0005975	GO:0016787
LOC_Os01g19220	10871371-10874265	+	beta-D-xylosidase, putative, expressed	GO:0005975	GO:0005576	GO:0016787	GO:0008152	GO:0005618
LOC_Os01g19240	10877635-10881693	+	integral membrane protein DUF6 containing protein, expressed	GO:0005623	GO:0016020
LOC_Os01g19260	10891810-10893810	+	ATPase, putative, expressed	GO:0000003	GO:0000166	GO:0009056	GO:0006139	GO:0005739	GO:0009791	GO:0016787
LOC_Os01g19290	10911296-10914795	+	integral membrane protein DUF6 containing protein, expressed	GO:0005623	GO:0016020
LOC_Os01g19330	10934895-10935992	+	MYB family transcription factor, putative, expressed	GO:0008150	GO:0003677	GO:0009058	GO:0006139	GO:0006950	GO:0009628	GO:0003700	GO:0009719
LOC_Os01g19380	10965000-10968073	+	pentatricopeptide, putative, expressed	GO:0003674	GO:0005575	GO:0008150
LOC_Os01g19390	10969331-10972881	-	glycerol-3-phosphate acyltransferase, putative, expressed	GO:0008152	GO:0016740
LOC_Os01g19400	10977180-10979974	+	expressed protein	GO:0003674	GO:0005739	GO:0008150
LOC_Os01g19410	10980739-10983343	-	expressed protein	GO:0003674	GO:0005575	GO:0008150
LOC_Os01g19430	10990775-10991617	-	3-5 exonuclease domain-containing protein, putative, expressed	GO:0004518	GO:0008152	GO:0005515	GO:0005622	GO:0006139	GO:0003676
LOC_Os01g19440	10997593-10999294	+	pectinesterase, putative, expressed	GO:0005623	GO:0005618	GO:0008152	GO:0016787	GO:0008150
LOC_Os01g19450	10999316-11006013	-	ATP-citrate synthase subunit 1, putative, expressed	GO:0009058	GO:0009987	GO:0016740	GO:0008152	GO:0005829	GO:0005886	GO:0005737
LOC_Os01g19470	11025443-11038870	-	nodal modulator 1 precursor, putative, expressed	GO:0016020	GO:0005773	GO:0030246	GO:0005783	GO:0005618
LOC_Os01g19480	11058878-11063978	+	kelch motif family protein, putative, expressed	GO:0005575	GO:0008150
LOC_Os01g19490	11064694-11068774	-	pentatricopeptide, putative, expressed	GO:0005575	GO:0008150	GO:0005488
LOC_Os01g19610	11109804-11113543	-	plant protein of unknown function domain containing protein, expressed	GO:0008150	GO:0005886
LOC_Os01g19694	11166948-11174452	+	Homeobox domain containing protein, expressed	GO:0003677	GO:0005634	GO:0005515	GO:0009058	GO:0006139	GO:0007275	GO:0003700
LOC_Os01g19740	11202595-11203335	-	calvin cycle protein CP12, putative, expressed	GO:0009058	GO:0005975	GO:0015979	GO:0003674	GO:0005515	GO:0009536
LOC_Os01g19750	11208573-11209819	+	glycosyl hydrolase, putative, expressed	GO:0006950	GO:0008152	GO:0009628	GO:0003824	GO:0005623	GO:0005488	GO:0016787	GO:0009991
LOC_Os01g19760	11211845-11221400	+	expressed protein	GO:0003674	GO:0005575	GO:0008150
LOC_Os01g19800	11231972-11234811	-	zinc finger, C3HC4 type, putative, expressed	GO:0005488
LOC_Os01g19820	11245197-11246756	+	universal stress protein domain containing protein, putative, expressed	GO:0003674	GO:0006950	GO:0005773
LOC_Os01g19840	11249654-11251232	-	60S ribosomal protein L29-2, putative, expressed	GO:0005840	GO:0009987	GO:0005730	GO:0005829	GO:0006412	GO:0005198
LOC_Os01g19850	11254144-11261684	-	amino acid permease family protein, putative, expressed	GO:0006810	GO:0009987	GO:0005215	GO:0005886
LOC_Os01g19860	11264170-11266136	-	expressed protein	GO:0006810	GO:0009987	GO:0005215	GO:0005886
LOC_Os01g19870	11272155-11278214	+	hydrolase, acting on carbon-nitrogen, putative, expressed	GO:0003674	GO:0008150
LOC_Os01g19880	11283364-11284127	+	expressed protein	GO:0003674	GO:0005575	GO:0009058	GO:0006464
LOC_Os01g19940	11316601-11320197	+	expressed protein	GO:0003674	GO:0008150
LOC_Os01g19970	11350507-11356863	+	MYB family transcription factor, putative, expressed	GO:0009719	GO:0003677	GO:0009058	GO:0006139	GO:0009987	GO:0019748	GO:0003700
LOC_Os01g19990	11364355-11365344	-	expressed protein	GO:0006412	GO:0008135	GO:0008150
LOC_Os01g20030	11378988-11379725	+	expressed protein	GO:0005623	GO:0003674	GO:0005515	GO:0008150
LOC_Os01g20110	11412131-11421047	+	expressed protein	GO:0003674	GO:0016020	GO:0009536	GO:0009579	GO:0008150
LOC_Os01g20120	11426336-11430996	-	expressed protein	GO:0003674	GO:0005575	GO:0008150
LOC_Os01g20160	11458955-11463442	-	OsHKT1;5 - Na+ transporter, expressed	GO:0006810	GO:0009987	GO:0006950	GO:0009628	GO:0005215	GO:0005886
LOC_Os01g20206	11505077-11506103	-	methyltransferase, putative, expressed	GO:0008150	GO:0016740	GO:0005739	GO:0008152	GO:0009987
LOC_Os01g20720	11526651-11529893	+	CC-NBS-LRR, putative, expressed	GO:0005515	GO:0006950
LOC_Os01g20770	11581013-11581850	-	expressed protein	GO:0005575	GO:0008150
LOC_Os01g20800	11591226-11591477	-	expressed protein	GO:0005575	GO:0008152	GO:0009653	GO:0007275
LOC_Os01g20830	11610848-11612708	+	heavy metal-associated domain containing protein, expressed	GO:0005575	GO:0005488	GO:0006810
LOC_Os01g20840	11618335-11622535	+	lipase class 3 family protein, putative, expressed	GO:0009056	GO:0006629	GO:0016787
LOC_Os01g20850	11624254-11624645	-	expressed protein	GO:0005575	GO:0008289	GO:0008150
LOC_Os01g20860	11625658-11637076	-	phospholipase D. Active site motif family protein, expressed	GO:0016787	GO:0008152	GO:0007275
LOC_Os01g20900	11677483-11685307	+	OsWAK4 - OsWAK receptor-like cytoplasmic kinase OsWAK-RLCK, expressed	GO:0005575	GO:0008152	GO:0009987	GO:0016301	GO:0000166	GO:0006464
LOC_Os01g20910	11686442-11687386	+	zinc finger, C3HC4 type domain containing protein, expressed	GO:0006464	GO:0005488	GO:0003824
LOC_Os01g20930	11688901-11690975	+	RING-H2 finger protein, putative, expressed	GO:0005488
LOC_Os01g20940	11693809-11700025	+	PHS1, putative, expressed	GO:0008152	GO:0016043	GO:0009987	GO:0016787	GO:0007165	GO:0006464	GO:0005737	GO:0009719
LOC_Os01g20950	11703247-11704653	-	sulfotransferase domain containing protein, expressed	GO:0005575	GO:0008152	GO:0016740	GO:0008150
LOC_Os01g20970	11713728-11714442	+	invertase/pectin methylesterase inhibitor family protein, putative, expressed	GO:0005623	GO:0008152	GO:0009628	GO:0030234	GO:0016787
LOC_Os01g20980	11715165-11717784	-	pectinesterase, putative, expressed	GO:0005623	GO:0008152	GO:0005618	GO:0016787
LOC_Os01g21034	11741377-11750709	+	pectinesterase, putative, expressed	GO:0005618	GO:0008152	GO:0005576	GO:0016787	GO:0008150
LOC_Os01g21050	11752736-11753404	-	pentatricopeptide, putative, expressed	GO:0009058	GO:0009987	GO:0016043	GO:0006091	GO:0015979	GO:0006139	GO:0009536
LOC_Os01g21070	11756851-11759649	+	endoglucanase, putative, expressed	GO:0005623	GO:0016787	GO:0008152	GO:0005975	GO:0003824
LOC_Os01g21120	11783910-11785001	+	AP2 domain containing protein, expressed	GO:0003677	GO:0005634	GO:0006950	GO:0009058	GO:0006139	GO:0003700
LOC_Os01g21180	11812178-11815791	-	translation machinery-associated protein 20, putative, expressed	GO:0003723	GO:0005829	GO:0008150
LOC_Os01g21240	11855552-11858974	+	MLA6 protein, putative, expressed	GO:0005623	GO:0000166	GO:0006950
LOC_Os01g21250	11863920-11864332	-	late embryogenesis abundant protein, putative, expressed	GO:0006950	GO:0003674	GO:0009628	GO:0009790	GO:0009991	GO:0007154
LOC_Os01g21300	11897558-11902407	+	esterase/lipase/thioesterase family protein, putative, expressed	GO:0008152	GO:0003824	GO:0005886
LOC_Os01g21310	11905412-11906678	+	expressed protein	GO:0008152	GO:0003824	GO:0005886
LOC_Os01g21380	11944393-11945637	-	FAD dependent oxidoreductase domain containing protein, expressed	GO:0005575	GO:0003824	GO:0008152	GO:0009987
LOC_Os01g21410	11953342-11955449	-	expressed protein	GO:0003674	GO:0008150	GO:0009536
LOC_Os01g21420	11957243-11964812	+	pre-mRNA-splicing factor SF2, putative, expressed	GO:0003723	GO:0005730	GO:0000166	GO:0005829	GO:0006139	GO:0003676
LOC_Os01g21450	11974129-11981959	+	expressed protein	GO:0005575
LOC_Os01g21520	12031970-12032254	+	esterase/lipase/thioesterase family protein, putative, expressed	GO:0008152	GO:0003824
LOC_Os01g21560	12067684-12069113	+	esterase/lipase/thioesterase family protein, putative, expressed	GO:0008152	GO:0003824
LOC_Os01g21580	12074499-12075208	+	esterase/lipase/thioesterase family protein, putative, expressed	GO:0008152	GO:0003824
LOC_Os01g21590	12091633-12093276	+	homeodomain, putative, expressed	GO:0009058	GO:0006139	GO:0003700
LOC_Os01g21610	12108869-12110717	+	uncharacterized aarF domain-containing protein kinase 4, putative, expressed	GO:0006810	GO:0016043	GO:0009987	GO:0005215	GO:0016020	GO:0005739
LOC_Os01g21620	12112984-12113844	+	expressed protein	GO:0009987	GO:0006629	GO:0007275	GO:0008152	GO:0016740	GO:0003824
LOC_Os01g21630	12117107-12123195	+	pectinacetylesterase domain containing protein, expressed	GO:0005623	GO:0008152	GO:0016787
LOC_Os01g21650	12129594-12133198	-	plant protein of unknown function domain containing protein, expressed	GO:0005739	GO:0008150
LOC_Os01g21670	12157455-12161768	-	plant protein of unknown function domain containing protein, expressed	GO:0005739	GO:0008150
LOC_Os01g21710	12184857-12186827	+	plant protein of unknown function domain containing protein, expressed	GO:0005739	GO:0008150
LOC_Os01g21850	12258138-12263046	-	protein transport protein-related, putative, expressed	GO:0006810	GO:0009987	GO:0005829	GO:0005488
LOC_Os01g21860	12264911-12269085	+	AGAP010768-PA, putative, expressed	GO:0003674	GO:0005575	GO:0008150
LOC_Os01g21900	12291788-12294943	-	expressed protein	GO:0016020	GO:0008152	GO:0016787	GO:0009987
LOC_Os01g21940	12303170-12309435	-	WD domain, G-beta repeat domain containing protein, expressed	GO:0005622	GO:0005634	GO:0000166	GO:0006139
LOC_Os01g21960	12326486-12331776	+	serine/threonine-protein kinase, putative, expressed	GO:0005575	GO:0008152	GO:0009987	GO:0016301	GO:0006464
LOC_Os01g21970	12332795-12337227	-	protein kinase, putative, expressed	GO:0008152	GO:0009987	GO:0016301	GO:0000166	GO:0009058	GO:0006464	GO:0005886
LOC_Os01g21990	12344460-12351233	+	CRS2-associated factor 2, chloroplast precursor, putative, expressed	GO:0003723	GO:0006139	GO:0009536
LOC_Os01g22230	12499923-12504215	+	peroxidase precursor, putative, expressed	GO:0005783	GO:0005515	GO:0006950	GO:0009628	GO:0003824	GO:0008152
LOC_Os01g22249	12509592-12519255	+	peroxidase precursor, putative, expressed	GO:0005783	GO:0005515	GO:0006950	GO:0009628	GO:0003824	GO:0008152
LOC_Os01g22336	12551333-12557013	+	peroxidase precursor, putative, expressed	GO:0005783	GO:0005515	GO:0006950	GO:0009628	GO:0003824	GO:0008152
LOC_Os01g22352	12564283-12570032	+	peroxidase precursor, putative, expressed	GO:0005623	GO:0006950	GO:0005488	GO:0003824	GO:0008152
LOC_Os01g22370	12578189-12582301	+	peroxidase precursor, putative, expressed	GO:0005783	GO:0005515	GO:0006950	GO:0009628	GO:0003824	GO:0008152
LOC_Os01g22430	12615648-12617245	-	OsFBDUF3 - F-box and DUF domain containing protein, expressed	GO:0003674	GO:0005575	GO:0008150
LOC_Os01g22480	12636380-12640675	-	OsFBDUF4 - F-box and DUF domain containing protein, expressed	GO:0003674	GO:0005575	GO:0008150
LOC_Os01g22490	12645515-12646409	-	40S ribosomal protein S27a, putative, expressed	GO:0019538	GO:0009056	GO:0009987	GO:0005622	GO:0005840	GO:0005829	GO:0005198	GO:0006464
LOC_Os01g22500	12646586-12650014	+	craniofacial development protein 1, putative, expressed	GO:0003674	GO:0005575	GO:0008150
LOC_Os01g22510	12650540-12654393	+	cyclase/dehydrase family protein, expressed	GO:0003674	GO:0008150	GO:0009536
LOC_Os01g22550	12667343-12672757	-	galactosyltransferase family protein, putative, expressed	GO:0016020	GO:0009058	GO:0006464	GO:0005975	GO:0016740	GO:0008152
LOC_Os01g22560	12677086-12678141	-	glycerol-3-phosphate acyltransferase 1, putative, expressed	GO:0008152	GO:0016740
LOC_Os01g22570	12682333-12683428	-	glycerol-3-phosphate acyltransferase, putative, expressed	GO:0008152	GO:0016740
LOC_Os01g22600	12704700-12709808	-	mitochondrial carrier protein, putative, expressed	GO:0006810	GO:0009987	GO:0016020	GO:0005739	GO:0005488
LOC_Os01g22630	12725141-12731526	+	ECT protein, putative, expressed	GO:0003674	GO:0005575	GO:0008150
LOC_Os01g22640	12734098-12738112	+	GDSL-like lipase/acylhydrolase, putative, expressed	GO:0008152	GO:0016787	GO:0009058	GO:0005975	GO:0006091	GO:0006629	GO:0009536
LOC_Os01g22660	12742056-12746046	+	GDSL-like lipase/acylhydrolase, putative, expressed	GO:0005623	GO:0008152	GO:0016787	GO:0006629
LOC_Os01g22670	12745130-12747081	-	fruit bromelain precursor, putative, expressed	GO:0005623	GO:0019538	GO:0016787
LOC_Os01g22680	12751899-12753162	+	fruit bromelain precursor, putative, expressed	GO:0006950	GO:0009607	GO:0019538	GO:0016787	GO:0007275	GO:0005773	GO:0009719	GO:0008150
LOC_Os01g22700	12756935-12757588	+	organic cation transporter-related, putative, expressed	GO:0006810	GO:0016020	GO:0009987	GO:0005215
LOC_Os01g22710	12758518-12760143	+	organic cation transporter-related, putative, expressed	GO:0006810	GO:0016020	GO:0009987	GO:0005215
LOC_Os01g22780	12804579-12810224	+	GDSL-like lipase/acylhydrolase, putative, expressed	GO:0005623	GO:0008152	GO:0016787	GO:0006629
LOC_Os01g22870	12848912-12853410	+	expressed protein	GO:0003674	GO:0016043	GO:0009653	GO:0016049	GO:0006810	GO:0009987	GO:0005794
LOC_Os01g22900	12870228-12874264	+	neutral/alkaline invertase, putative, expressed	GO:0008152	GO:0016787	GO:0003824	GO:0007275	GO:0006950	GO:0005739	GO:0008150
LOC_Os01g22920	12884474-12885551	-	gibberellin 2-beta-dioxygenase, putative, expressed	GO:0003824	GO:0009056	GO:0009987	GO:0006629	GO:0008152	GO:0009628
LOC_Os01g22954	12896174-12915380	+	serine carboxypeptidase, putative, expressed	GO:0005623	GO:0019538	GO:0016787
LOC_Os01g22980	12914948-12919210	-	OsSCP3 - Putative Serine Carboxypeptidase homologue, expressed	GO:0005623	GO:0019538	GO:0016787
LOC_Os01g22990	12921466-12924802	-	acidic leucine-rich nuclear phosphoprotein 32-related protein 1, putative, expressed	GO:0003674	GO:0005829	GO:0008150
LOC_Os01g23070	12980585-12982781	+	expressed protein	GO:0003674	GO:0005575	GO:0008150
LOC_Os01g23080	12989499-12990341	-	expressed protein	GO:0003674	GO:0005739	GO:0008150
LOC_Os01g23380	13141932-13144941	-	stripe rust resistance protein Yr10, putative, expressed	GO:0006950	GO:0008219	GO:0005515	GO:0000166	GO:0005886
LOC_Os01g23530	13211987-13218563	+	terpene synthase, putative, expressed	GO:0005488	GO:0003824	GO:0008152	GO:0009536
LOC_Os01g23590	13246387-13262228	-	suppressor of Mek, putative, expressed	GO:0005575	GO:0008150	GO:0005488
LOC_Os01g23610	13272614-13282201	+	dihydrolipoyl dehydrogenase, putative, expressed	GO:0003824	GO:0005730	GO:0009536	GO:0008152	GO:0009058	GO:0009987
LOC_Os01g23620	13286103-13288466	+	miro, putative, expressed	GO:0006810	GO:0009987	GO:0000166	GO:0005886
LOC_Os01g23630	13291338-13294467	+	transcription initiation factor IID, 18kD subunit family protein, expressed	GO:0003677	GO:0005654	GO:0006139	GO:0009058
LOC_Os01g23640	13296332-13305295	+	mov34/MPN/PAD-1 family protein, expressed	GO:0016020	GO:0006464	GO:0006810	GO:0009987	GO:0016043	GO:0005515
LOC_Os01g23680	13319295-13323947	-	rossmann fold nucleotide-binding protein involved in DNA uptake, putative, expressed	GO:0009536
LOC_Os01g23760	13363707-13364930	+	OsMADS93 - MADS-box family gene with M-beta type-box, expressed	GO:0003677	GO:0005634	GO:0009058	GO:0006139	GO:0003700
LOC_Os01g23970	13487905-13490291	+	cysteine-rich receptor protein kinase, putative, expressed	GO:0005623	GO:0008152	GO:0009987	GO:0016301	GO:0006464
LOC_Os01g24010	13517518-13528480	+	pleiotropic drug resistance protein, putative, expressed	GO:0016020	GO:0016787	GO:0005215	GO:0009056	GO:0006139	GO:0006810	GO:0009987
LOC_Os01g24020	13523472-13531777	-	expressed protein	GO:0005739
LOC_Os01g24030	13539762-13541958	+	AMP-binding enzyme, putative, expressed	GO:0008152	GO:0000166	GO:0005777
LOC_Os01g24050	13550372-13556984	+	expressed protein	GO:0003674	GO:0005575	GO:0008150
LOC_Os01g24070	13570607-13573322	+	GATA zinc finger domain containing protein, expressed	GO:0009058	GO:0006139	GO:0003700
LOC_Os01g24090	13582036-13584917	-	TPR repeat, putative, expressed	GO:0008150	GO:0005488	GO:0009536
LOC_Os01g24240	13662002-13664774	+	expressed protein	GO:0003674	GO:0008150	GO:0005886
LOC_Os01g24470	13794686-13799906	+	PHS1, putative, expressed	GO:0008152	GO:0016043	GO:0009987	GO:0016787	GO:0007165	GO:0006464	GO:0005737	GO:0009719
LOC_Os01g24480	13799955-13804790	-	DUF1399 containing protein, putative, expressed	GO:0003674	GO:0008150	GO:0005886
LOC_Os01g24550	13837906-13839339	-	fruit bromelain precursor, putative, expressed	GO:0006950	GO:0009607	GO:0019538	GO:0016787	GO:0007275	GO:0005773	GO:0009719	GO:0008150
LOC_Os01g24560	13842272-13843749	+	fruit bromelain precursor, putative, expressed	GO:0005623	GO:0019538	GO:0008152	GO:0005515	GO:0016787
LOC_Os01g24570	13847992-13849036	-	fruit bromelain precursor, putative, expressed	GO:0005623	GO:0019538	GO:0008152	GO:0005515	GO:0016787
LOC_Os01g24600	13859262-13860625	+	fruit bromelain precursor, putative, expressed	GO:0006950	GO:0009607	GO:0019538	GO:0016787	GO:0007275	GO:0005773	GO:0009719	GO:0008150
LOC_Os01g24710	13903153-13904729	-	jacalin-like lectin domain containing protein, expressed	GO:0003674	GO:0005575	GO:0008150
LOC_Os01g24750	13922344-13927455	-	Ser/Thr protein phosphatase family protein, putative, expressed	GO:0008152	GO:0009987	GO:0008150	GO:0016787
LOC_Os01g24780	13941318-13944691	+	cytochrome P450, putative, expressed	GO:0005623	GO:0003674	GO:0005488	GO:0003824	GO:0008152	GO:0019825
LOC_Os01g24790	13957512-13959245	+	transferase family protein, putative, expressed	GO:0005575	GO:0008152	GO:0016740	GO:0008150
LOC_Os01g24810	13977964-13979538	+	cytochrome P450, putative, expressed	GO:0003674	GO:0005488	GO:0003824	GO:0008152	GO:0019825
LOC_Os01g24820	13979885-13983744	-	NB-ARC domain containing protein, expressed	GO:0006950	GO:0008219	GO:0000166	GO:0009607	GO:0009628	GO:0005886
LOC_Os01g24880	14012515-14019465	+	zinc finger, C3HC4 type domain containing protein, expressed	GO:0003677	GO:0006464	GO:0003824
LOC_Os01g24920	14031364-14038788	+	poly synthetase 2-B, putative, expressed	GO:0005634	GO:0016740	GO:0006464	GO:0003676
LOC_Os01g24940	14047801-14054910	+	poly synthetase 2-A, putative, expressed	GO:0005634	GO:0016740	GO:0006464	GO:0003676
LOC_Os01g24960	14068134-14069504	-	dirigent, putative	GO:0005623	GO:0003674	GO:0006950
LOC_Os01g24980	14077629-14080716	+	naringenin,2-oxoglutarate 3-dioxygenase, putative, expressed	GO:0005575	GO:0009058	GO:0009987	GO:0019748	GO:0003824	GO:0005488	GO:0008152
LOC_Os01g25010	14101994-14108083	+	flavonol synthase/flavanone 3-hydroxylase, putative, expressed	GO:0005575	GO:0007275	GO:0003824	GO:0009058	GO:0009987	GO:0019748	GO:0008152
LOC_Os01g25030	14116998-14117889	-	dirigent, putative	GO:0005623	GO:0003674	GO:0006950
LOC_Os01g25100	14167249-14168537	+	glutathione S-transferase, putative, expressed	GO:0016740	GO:0009056	GO:0009987	GO:0019748	GO:0008152	GO:0005737
LOC_Os01g25110	14171243-14175815	+	clathrin adaptor complex small chain domain containing protein, expressed	GO:0016020	GO:0005737	GO:0006810	GO:0009987	GO:0005215
LOC_Os01g25160	14210479-14211106	-	jacalin-like lectin domain containing protein, expressed	GO:0016020	GO:0005634	GO:0005575	GO:0006950	GO:0009628	GO:0005488	GO:0005829
LOC_Os01g25240	14252929-14257384	+	expressed protein	GO:0003674	GO:0008150	GO:0009536
LOC_Os01g25270	14264078-14267208	+	pentatricopeptide repeat protein PPR986-12, putative, expressed	GO:0003674	GO:0005575	GO:0008150
LOC_Os01g25280	14280746-14282187	+	jacalin-like lectin domain containing protein, expressed	GO:0003674	GO:0005575	GO:0008150
LOC_Os01g25320	14292067-14303222	-	auxilin, putative, expressed	GO:0005515	GO:0005829	GO:0008150	GO:0005886
LOC_Os01g25330	14308159-14316696	+	SAC9, putative, expressed	GO:0009628	GO:0016787	GO:0009987	GO:0006629	GO:0006950	GO:0007165	GO:0008152
LOC_Os01g25360	14326186-14327047	+	esterase, putative, expressed	GO:0005575	GO:0016787	GO:0008152
LOC_Os01g25370	14328622-14333284	-	SUMO protease, putative, expressed	GO:0005634	GO:0019538	GO:0008152	GO:0016787	GO:0009908	GO:0006464
LOC_Os01g25440	14391999-14398598	-	thiamin pyrophosphokinase 1, putative, expressed	GO:0008152	GO:0016740	GO:0005829	GO:0009987
LOC_Os01g25460	14437845-14439688	-	uncharacterized protein At4g06744 precursor, putative, expressed	GO:0005198
LOC_Os01g25470	14442717-14444896	-	flavin monooxygenase, putative, expressed	GO:0005575	GO:0003824	GO:0008152	GO:0009058	GO:0009987
LOC_Os01g25484	14446910-14453474	+	ferredoxin--nitrite reductase, putative, expressed	GO:0016020	GO:0005576	GO:0008150	GO:0008152	GO:0003824	GO:0005515	GO:0005739	GO:0009536
LOC_Os01g25510	14459951-14461849	+	alpha-amylase isozyme C, putative, expressed	GO:0006091	GO:0005975	GO:0009056	GO:0008152	GO:0016787	GO:0003824	GO:0005488	GO:0005576
LOC_Os01g25520	14462361-14464876	+	ferredoxin-nitrite reductase, putative, expressed	GO:0016020	GO:0005576	GO:0008150	GO:0008152	GO:0003824	GO:0005515	GO:0005739	GO:0009536
LOC_Os01g25530	14471242-14476738	+	pentatricopeptide repeat protein PPR986-12, putative, expressed	GO:0003674	GO:0005575	GO:0008150
LOC_Os01g25560	14486393-14487170	-	RALFL7 - Rapid ALkalinization Factor RALF family protein precursor, expressed	GO:0005576	GO:0007165	GO:0005575	GO:0007267	GO:0004871
LOC_Os01g25600	14506673-14513164	-	tetratricopeptide repeat domain containing protein, expressed	GO:0016043	GO:0006091	GO:0015979	GO:0005488	GO:0009536
LOC_Os01g25610	14513321-14515446	+	40S ribosomal protein S4, putative, expressed	GO:0016020	GO:0005730	GO:0005829	GO:0006412	GO:0005840	GO:0005198
LOC_Os01g25630	14526602-14531604	-	NB-ARC domain containing protein, expressed	GO:0000166	GO:0006950
LOC_Os01g25720	14571837-14581967	-	disease resistance protein RGA4, putative, expressed	GO:0000166	GO:0006950
LOC_Os01g25740	14587007-14591754	-	powdery mildew resistance protein PM3F, putative, expressed	GO:0000166	GO:0006950
LOC_Os01g25760	14597790-14602976	-	powdery mildew resistance protein PM3F, putative, expressed	GO:0000166	GO:0006950
LOC_Os01g25810	14612547-14617122	-	powdery mildew resistance protein PM3A, putative, expressed	GO:0000166	GO:0006950
LOC_Os01g25820	14621295-14627937	-	respiratory burst oxidase, putative, expressed	GO:0006950	GO:0009607	GO:0003824	GO:0008219	GO:0008152	GO:0009987	GO:0009628	GO:0005886
LOC_Os01g26000	14742684-14748152	-	expressed protein	GO:0009536	GO:0008152	GO:0016740	GO:0003824
LOC_Os01g26020	14752089-14754630	+	expressed protein	GO:0003674	GO:0005575	GO:0008150
LOC_Os01g26039	14754773-14764507	-	expressed protein	GO:0009536	GO:0008152	GO:0016740	GO:0003824
LOC_Os01g26120	14793093-14797228	+	membrane associated DUF588 domain containing protein, putative, expressed	GO:0003674	GO:0005575	GO:0008150
LOC_Os01g26174	14825144-14828267	+	OsWAK5 - OsWAK receptor-like protein kinase, expressed	GO:0016301	GO:0005515	GO:0006464	GO:0005886
LOC_Os01g26210	14856098-14858270	-	OsWAK6 - OsWAK receptor-like protein kinase, expressed	GO:0016301	GO:0005515	GO:0006464	GO:0005886
LOC_Os01g26270	14892876-14893943	+	OsWAK7 - OsWAK receptor-like protein kinase, expressed	GO:0016301	GO:0005515	GO:0006464	GO:0005886
LOC_Os01g26280	14896685-14899178	+	OsWAK8 - OsWAK receptor-like protein kinase, expressed	GO:0016301	GO:0005515	GO:0006464	GO:0005886
LOC_Os01g26300	14903885-14905421	-	OsWAK9 - OsWAK receptor-like cytoplasmic kinase OsWAK-RLCK, expressed	GO:0016301	GO:0005515	GO:0006464	GO:0005886
LOC_Os01g26320	14924923-14928015	+	ZmEBE-1 protein, putative, expressed	GO:0009058	GO:0006464
LOC_Os01g26340	14942346-14943453	+	dirigent, putative	GO:0005623	GO:0003674	GO:0006950
LOC_Os01g26920	14993201-14998107	-	expressed protein	GO:0009536
LOC_Os01g26970	15019806-15023967	-	expressed protein	GO:0009536
LOC_Os01g27050	15085557-15087045	+	flavin-containing monooxygenase family protein, putative, expressed	GO:0000166	GO:0005575	GO:0005488	GO:0003824	GO:0008152
LOC_Os01g27070	15099900-15100457	+	expressed protein	GO:0016020	GO:0005773	GO:0003674	GO:0005783	GO:0008150
LOC_Os01g27100	15111532-15112071	+	expressed protein	GO:0016020	GO:0005773	GO:0005783
LOC_Os01g27120	15118693-15119756	+	expressed protein	GO:0016020	GO:0005773	GO:0003674	GO:0008150
LOC_Os01g27140	15124631-15125398	+	OsGrx_C7 - glutaredoxin subgroup III, expressed	GO:0003824	GO:0003674	GO:0005575	GO:0008152	GO:0019725
LOC_Os01g27170	15151960-15157245	-	potassium transporter, putative, expressed	GO:0016020	GO:0009605	GO:0006810	GO:0009987	GO:0005215
LOC_Os01g27190	15160423-15161640	+	C2 domain containing protein, putative, expressed	GO:0003674	GO:0005575	GO:0008150
LOC_Os01g27210	15170345-15171860	-	glutathione S-transferase, putative, expressed	GO:0016740	GO:0009056	GO:0009987	GO:0019748	GO:0008152	GO:0005737
LOC_Os01g27230	15185076-15188301	-	12-oxophytodienoate reductase, putative, expressed	GO:0006950	GO:0003824	GO:0008152
LOC_Os01g27240	15192860-15195698	-	12-oxophytodienoate reductase, putative, expressed	GO:0006950	GO:0003824	GO:0008152
LOC_Os01g27260	15216813-15217959	-	glutathione S-transferase, putative, expressed	GO:0016740	GO:0009056	GO:0009987	GO:0019748	GO:0008152	GO:0005737
LOC_Os01g27300	15234445-15234693	+	glutathione S-transferase GSTF1, putative, expressed	GO:0016740	GO:0009056	GO:0009987	GO:0019748	GO:0008152	GO:0005737
LOC_Os01g27340	15258670-15260287	-	glutathione S-transferase, putative, expressed	GO:0016740	GO:0009056	GO:0009987	GO:0019748	GO:0008152	GO:0005737
LOC_Os01g27350	15276284-15276736	-	CXE carboxylesterase, putative, expressed	GO:0005575	GO:0008152	GO:0016787
LOC_Os01g27360	15281130-15283073	-	glutathione S-transferase, putative, expressed	GO:0016740	GO:0009056	GO:0009987	GO:0019748	GO:0008152	GO:0005737
LOC_Os01g27390	15291669-15294415	+	glutathione S-transferase, putative, expressed	GO:0016740	GO:0009056	GO:0009987	GO:0019748	GO:0008152	GO:0005737
LOC_Os01g27480	15344380-15345409	+	glutathione S-transferase, putative, expressed	GO:0016740	GO:0009056	GO:0009987	GO:0019748	GO:0008152	GO:0005737
LOC_Os01g27520	15356779-15360684	-	tRNA synthetases class II domain containing protein, expressed	GO:0000166	GO:0003824	GO:0003676	GO:0006412	GO:0006139	GO:0005829
LOC_Os01g27600	15393438-15395769	+	expressed protein	GO:0005623	GO:0003674	GO:0008150
LOC_Os01g27630	15410777-15412081	+	glutathione S-transferase, putative, expressed	GO:0016740	GO:0009056	GO:0009987	GO:0019748	GO:0008152	GO:0005737
LOC_Os01g27650	15418911-15421118	-	pentatricopeptide, putative, expressed	GO:0005575	GO:0008150
LOC_Os01g27700	15445458-15447633	+	laccase precursor protein, putative, expressed	GO:0005576	GO:0009058	GO:0009987	GO:0019748	GO:0008152	GO:0008150	GO:0005623	GO:0005488
LOC_Os01g27720	15453620-15457813	+	E3 ubiquitin-protein ligase MGRN1, putative, expressed	GO:0009058	GO:0006464	GO:0005488	GO:0005886
LOC_Os01g27730	15462065-15466760	-	GTPase of unknown function domain containing protein, putative, expressed	GO:0005575	GO:0005730	GO:0000166	GO:0008150
LOC_Os01g27740	15474284-15478322	-	dnaJ domain containing protein, expressed	GO:0019538	GO:0009987	GO:0005575	GO:0005515
LOC_Os01g27770	15503196-15511672	+	expressed protein	GO:0003824	GO:0008152	GO:0000003	GO:0009791	GO:0009790	GO:0009987	GO:0009536
LOC_Os01g27890	15581786-15583686	-	cytochrome P450, putative, expressed	GO:0005623	GO:0003674	GO:0005488	GO:0003824	GO:0008152	GO:0019825
LOC_Os01g27940	15618221-15624566	-	cyclin-L1-1, putative, expressed	GO:0008152	GO:0009987	GO:0005575	GO:0009058	GO:0006139	GO:0006950	GO:0009628	GO:0030234
LOC_Os01g27990	15644812-15649520	+	NPL4, putative, expressed	GO:0003674	GO:0005829	GO:0008150
LOC_Os01g28030	15672566-15676615	-	peroxidase precursor, putative, expressed	GO:0005623	GO:0006950	GO:0005488	GO:0003824	GO:0008152
LOC_Os01g28080	15714116-15714559	-	conserved hypothetical protein	GO:0016020	GO:0005773	GO:0003674	GO:0008150
LOC_Os01g28089	15739887-15741584	-	expressed protein	GO:0003674	GO:0005575	GO:0008150
LOC_Os01g28150	15777301-15780996	+	OsFBX6 - F-box domain containing protein, expressed	GO:0003674	GO:0008150
LOC_Os01g28290	15846225-15847694	-	expressed protein	GO:0008152	GO:0009987	GO:0016301	GO:0000166	GO:0006464	GO:0005886
LOC_Os01g28300	15850967-15854629	+	OsFBX7 - F-box domain containing protein, expressed	GO:0003674	GO:0008150
LOC_Os01g28450	15934491-15935319	+	SCP-like extracellular protein, expressed	GO:0003674	GO:0005618	GO:0006950	GO:0005576	GO:0009719	GO:0009607	GO:0009991
LOC_Os01g28474	15948776-15953098	+	transferase family protein, putative, expressed	GO:0008152	GO:0016740	GO:0008150
LOC_Os01g28500	15958735-15959500	-	SCP-like extracellular protein, expressed	GO:0003674	GO:0005618	GO:0006950	GO:0005576	GO:0009719	GO:0009607	GO:0009991
LOC_Os01g28540	15975324-15980624	+	stress regulated protein, putative, expressed	GO:0009536
LOC_Os01g28570	15990575-15991315	-	pentatricopeptide, putative, expressed	GO:0003674	GO:0005575	GO:0008150
LOC_Os01g28600	16000688-16003329	-	exo70 exocyst complex subunit family protein, putative, expressed	GO:0005576	GO:0005737	GO:0005829	GO:0006810	GO:0009987
LOC_Os01g28680	16046649-16056268	+	WD domain, G-beta repeat domain containing protein, expressed	GO:0005622	GO:0000166	GO:0008150
LOC_Os01g28690	16061947-16067662	+	nucleoporin autopeptidase domain containing protein, expressed	GO:0006810	GO:0005515	GO:0005635	GO:0005215
LOC_Os01g28730	16086623-16088672	+	protein kinase domain containing protein, expressed	GO:0008152	GO:0009987	GO:0007165	GO:0005515	GO:0016301	GO:0006464	GO:0004871	GO:0005886
LOC_Os01g28840	16151540-16154058	-	C4-dicarboxylate transporter/malic acid transport protein, expressed	GO:0006810	GO:0016020	GO:0019725	GO:0005886	GO:0005215
LOC_Os01g28980	16227537-16228044	+	proton-dependent oligopeptide transport, putative, expressed	GO:0016020	GO:0006810	GO:0005886	GO:0005215
LOC_Os01g29150	16325487-16328374	-	cytochrome P450 72A1, putative, expressed	GO:0008150	GO:0003824	GO:0009719	GO:0009628	GO:0008152	GO:0019825	GO:0005623	GO:0006629
LOC_Os01g29220	16364894-16369857	+	expressed protein	GO:0005623	GO:0003674	GO:0008150
LOC_Os01g29230	16377716-16389716	+	expressed protein	GO:0005623	GO:0003674	GO:0008150
LOC_Os01g29240	16392304-16393382	-	expressed protein	GO:0003674	GO:0008150
LOC_Os01g29280	16415041-16416138	+	expressed protein	GO:0003674	GO:0008150
LOC_Os01g29330	16435856-16436845	+	expressed protein	GO:0003674	GO:0005783	GO:0008150
LOC_Os01g29390	16468658-16479811	-	expressed protein	GO:0003674	GO:0005575	GO:0008150
LOC_Os01g29409	16480363-16494335	+	tRNA methyltransferase, putative, expressed	GO:0008150
LOC_Os01g29430	16495357-16503329	+	tetratricopeptide-like helical, putative, expressed	GO:0003674	GO:0006139
LOC_Os01g29469	16511526-16518660	-	dual specificity protein phosphatase, putative, expressed	GO:0016787	GO:0006464	GO:0008152	GO:0009987	GO:0005515	GO:0007165
LOC_Os01g29690	16636937-16637439	+	expressed protein	GO:0005623
LOC_Os01g29740	16659734-16664416	+	expressed protein	GO:0003674	GO:0008150
LOC_Os01g29840	16720504-16722617	-	no apical meristem protein, putative, expressed	GO:0005634	GO:0009058	GO:0006139	GO:0007275	GO:0003700	GO:0005737
LOC_Os01g29860	16729123-16730909	-	expressed protein	GO:0003674	GO:0008150
LOC_Os01g29870	16731644-16733719	+	multidrug resistance protein 9, putative, expressed	GO:0006810	GO:0009987	GO:0016787	GO:0005215	GO:0009056	GO:0006139	GO:0016020
LOC_Os01g30970	16928618-16929720	+	PMR5, putative, expressed	GO:0005575	GO:0008150
LOC_Os01g31110	17012521-17016324	+	CRS2-associated factor 1, chloroplast precursor, putative, expressed	GO:0003723	GO:0006139	GO:0009536
LOC_Os01g31220	17066935-17070832	-	expressed protein	GO:0003674	GO:0005794	GO:0008150
LOC_Os01g31270	17105524-17110230	-	annexin, putative, expressed	GO:0008289	GO:0006950	GO:0009628	GO:0005773	GO:0005623	GO:0005488
LOC_Os01g31370	17159673-17161710	-	glycosyltransferase, putative, expressed	GO:0016740	GO:0008152	GO:0008150
LOC_Os01g31470	17210255-17218310	-	mov34/MPN/PAD-1 family protein, expressed	GO:0016020	GO:0006464	GO:0006810	GO:0009987	GO:0016043	GO:0005515
LOC_Os01g31580	17266159-17274840	-	BZIP protein, putative, expressed	GO:0003674	GO:0009058	GO:0006464	GO:0005886
LOC_Os01g31629	17309298-17325760	-	expressed protein	GO:0003674	GO:0008150
LOC_Os01g31770	17394269-17404492	+	oxidoreductase, 2OG-Fe oxygenase family protein, putative, expressed	GO:0005575	GO:0003824	GO:0005488	GO:0008152
LOC_Os01g31800	17420432-17421291	+	Core histone H2A/H2B/H3/H4 domain containing protein, putative, expressed	GO:0003677	GO:0005634	GO:0016043	GO:0006259	GO:0005622
LOC_Os01g31870	17454023-17465049	-	natural resistance-associated macrophage protein, putative, expressed	GO:0006810	GO:0009987	GO:0005215	GO:0005886	GO:0008150	GO:0019725
LOC_Os01g31940	17490452-17491820	-	purine permease, putative, expressed	GO:0016020	GO:0006810	GO:0009987	GO:0005215
LOC_Os01g31980	17504338-17512384	-	MATE efflux family protein, putative, expressed	GO:0006810	GO:0016020	GO:0009987	GO:0005215	GO:0009536
LOC_Os01g32090	17559698-17567805	-	PPR repeat domain containing protein, putative, expressed	GO:0008150
LOC_Os01g32120	17581113-17582133	+	OsCML11 - Calmodulin-related calcium sensor protein, expressed	GO:0006810	GO:0005515	GO:0005488	GO:0005773
LOC_Os01g32130	17583645-17586310	+	expressed protein	GO:0003674	GO:0005575	GO:0008150
LOC_Os01g32170	17605172-17607576	+	pentatricopeptide, putative, expressed	GO:0003674	GO:0005575	GO:0008150
LOC_Os01g32300	17708791-17713472	+	expressed protein	GO:0003674	GO:0005575	GO:0008150
LOC_Os01g32330	17740974-17742308	+	heavy metal-associated domain containing protein, expressed	GO:0005575	GO:0005488	GO:0006810
LOC_Os01g32350	17746363-17752090	+	OsClp2 - Putative Clp protease homologue, expressed	GO:0009536	GO:0016787	GO:0019538	GO:0009579
LOC_Os01g32364	17756051-17765020	+	Os1bglu1 - beta-mannosidase/glucosidase homologue, expressed	GO:0016787	GO:0008152	GO:0005618	GO:0005975	GO:0005840	GO:0005829
LOC_Os01g32720	17935889-17947080	+	expressed protein	GO:0006950	GO:0009607	GO:0005634	GO:0007165	GO:0009058	GO:0006139	GO:0003700	GO:0000003
LOC_Os01g32770	17975816-17977327	-	DUF260 domain containing protein, putative, expressed	GO:0005575	GO:0009058	GO:0006139
LOC_Os01g32780	17990828-17993764	-	universal stress protein domain containing protein, putative, expressed	GO:0003674	GO:0005575	GO:0006950
LOC_Os01g32790	17994549-17997769	-	expressed protein	GO:0005575	GO:0005488	GO:0008150
LOC_Os01g32800	17999299-18002878	-	proteasome subunit, putative, expressed	GO:0003674	GO:0005634	GO:0005622	GO:0019538	GO:0009056	GO:0009987	GO:0005829
LOC_Os01g32830	18013675-18017027	-	expressed protein	GO:0016020	GO:0009536
LOC_Os01g32870	18041759-18050240	+	heat shock protein DnaJ, putative, expressed	GO:0019538	GO:0009987	GO:0009628	GO:0009606	GO:0005515
LOC_Os01g32890	18062446-18063975	-	expressed protein	GO:0005730	GO:0009058	GO:0006139
LOC_Os01g32920	18073579-18074498	+	ZOS1-08 - C2H2 zinc finger protein, expressed	GO:0009058	GO:0006139	GO:0005622	GO:0003700
LOC_Os01g32964	18087601-18095186	-	protein phosphotase protein, putative, expressed	GO:0005575	GO:0008152	GO:0009987	GO:0003824	GO:0008150	GO:0016787
LOC_Os01g32980	18101551-18111348	-	mitochondrial carrier protein, putative, expressed	GO:0006810	GO:0005215	GO:0016020	GO:0005739	GO:0005488	GO:0009987
LOC_Os01g33000	18124929-18128894	+	expressed protein	GO:0003674	GO:0008150
LOC_Os01g33020	18135288-18138335	-	trafficking protein particle complex subunit 1, putative, expressed	GO:0006810	GO:0003674	GO:0005829	GO:0009987
LOC_Os01g33030	18140743-18142908	-	Brix domain containing protein, putative, expressed	GO:0003674	GO:0005730	GO:0008150
LOC_Os01g33040	18150894-18157844	+	kinesin motor domain containing protein, expressed	GO:0007049	GO:0007275	GO:0008152	GO:0005575	GO:0009987	GO:0009653	GO:0003774	GO:0016043
LOC_Os01g33050	18158641-18163549	-	ribosomal protein L24, putative, expressed	GO:0005840	GO:0009987	GO:0005730	GO:0005829	GO:0006412	GO:0005198
LOC_Os01g33060	18163746-18173603	+	HEAT repeat family protein, putative, expressed	GO:0008150	GO:0005488
LOC_Os01g33070	18176535-18177876	+	pentatricopeptide repeat protein PPR868-14, putative, expressed	GO:0003674	GO:0005575	GO:0008150
LOC_Os01g33080	18186985-18193374	+	fimbrin-like protein 2, putative, expressed	GO:0005515	GO:0008150
LOC_Os01g33090	18205177-18208221	+	expressed protein	GO:0000166	GO:0016301	GO:0006464	GO:0005618	GO:0007165	GO:0005886	GO:0009536
LOC_Os01g33110	18229321-18233091	+	receptor-like protein kinase 5 precursor, putative, expressed	GO:0016020	GO:0008152	GO:0009987	GO:0005575	GO:0016301	GO:0006464	GO:0005886
LOC_Os01g33160	18259565-18267198	+	stress responsive A/B Barrel domain containing protein, expressed	GO:0006950	GO:0009607	GO:0005829	GO:0005886
LOC_Os01g33300	18352818-18354506	-	polygalacturonase, putative, expressed	GO:0005623	GO:0005975	GO:0016787
LOC_Os01g33350	18364956-18366441	-	zinc-binding protein, putative, expressed	GO:0005575	GO:0008150	GO:0005488
LOC_Os01g33370	18374765-18376668	-	zinc-binding protein, putative, expressed	GO:0005575	GO:0008150	GO:0005488
LOC_Os01g33650	18520580-18522052	+	expressed protein	GO:0003674	GO:0005575	GO:0008150
LOC_Os01g33684	18531902-18540820	-	disease resistance RPP13-like protein 1, putative, expressed	GO:0005515	GO:0006950
LOC_Os01g33784	18595126-18597589	+	lipase family protein, putative, expressed	GO:0008152	GO:0009058	GO:0005975	GO:0006091	GO:0016787	GO:0006629
LOC_Os01g33800	18600976-18611575	+	heat shock protein DnaJ, putative, expressed	GO:0019538	GO:0009987	GO:0005515
LOC_Os01g33810	18613744-18616560	+	disease resistance protein RPM1, putative, expressed	GO:0006950	GO:0008219	GO:0005515	GO:0000166	GO:0005886
LOC_Os01g33840	18622231-18624007	+	heat shock protein binding protein, putative, expressed	GO:0019538	GO:0009987	GO:0005515
LOC_Os01g33869	18626121-18641762	+	expressed protein	GO:0005575	GO:0008150	GO:0005488
LOC_Os01g33910	18652227-18652931	+	expressed protein	GO:0005575	GO:0008150	GO:0005488
LOC_Os01g33930	18659094-18665469	+	expressed protein	GO:0005575	GO:0008150	GO:0005488
LOC_Os01g33950	18671229-18675674	+	expressed protein	GO:0007165	GO:0016301	GO:0000166	GO:0006464	GO:0005886
LOC_Os01g34000	18710781-18711770	+	conserved hypothetical protein	GO:0005575	GO:0008150	GO:0005488
LOC_Os01g34010	18719946-18723104	+	expressed protein	GO:0005575	GO:0008150	GO:0005488
LOC_Os01g34060	18755268-18756900	+	MYB family transcription factor, putative, expressed	GO:0003677	GO:0009058	GO:0006139	GO:0003700
LOC_Os01g34080	18763270-18774476	+	armadillo/beta-catenin-like repeat family protein, expressed	GO:0008150	GO:0005488	GO:0009536
LOC_Os01g34190	18847970-18851815	+	G-patch domain containing protein, expressed	GO:0005634	GO:0006950	GO:0006259	GO:0000166	GO:0005737	GO:0003676	GO:0009536
LOC_Os01g34200	18853567-18857379	+	AATF, putative, expressed	GO:0003674	GO:0005634	GO:0008150
LOC_Os01g34220	18869711-18870733	-	OsFBX11 - F-box domain containing protein, expressed	GO:0003674	GO:0005575	GO:0008150
LOC_Os01g34270	18892739-18893770	-	OsFBX12 - F-box domain containing protein, expressed	GO:0003674	GO:0005575	GO:0008150
LOC_Os01g34330	18923606-18939279	+	BAH domain containing protein, expressed	GO:0003677	GO:0006139	GO:0009058
LOC_Os01g34390	18961318-18969005	-	prenyltransferase, putative, expressed	GO:0016740	GO:0008152	GO:0016020	GO:0005739	GO:0009058	GO:0009987
LOC_Os01g34420	18977424-18978320	+	expressed protein	GO:0003674	GO:0005575	GO:0008150
LOC_Os01g34430	18979441-18989543	+	expressed protein	GO:0003674	GO:0005575	GO:0008150
LOC_Os01g34450	18992785-18994974	+	expressed protein	GO:0003824	GO:0009058	GO:0009987	GO:0008152	GO:0009536
LOC_Os01g34480	19009708-19014185	+	NAD dependent epimerase/dehydratase family protein, putative, expressed	GO:0003824	GO:0005575	GO:0005829	GO:0008152	GO:0005886
LOC_Os01g34620	19089909-19094304	+	OsGrx_S15.1 - glutaredoxin subgroup II, expressed	GO:0005488	GO:0005739	GO:0019725
LOC_Os01g34680	19123411-19129192	-	expressed protein	GO:0005622	GO:0000166	GO:0005886	GO:0006950	GO:0009628	GO:0009719
LOC_Os01g34690	19129968-19133883	-	expressed protein	GO:0016020	GO:0008150	GO:0005886
LOC_Os01g34700	19135802-19139895	+	dienelactone hydrolase family protein, expressed	GO:0008152	GO:0016787	GO:0005829	GO:0008150	GO:0016740	GO:0009536
LOC_Os01g34780	19177736-19185746	-	protein binding protein, putative, expressed	GO:0005515	GO:0005829	GO:0006139
LOC_Os01g34850	19242042-19243853	+	OsHKT2;3 - Na+ transporter, expressed	GO:0006810	GO:0009987	GO:0006950	GO:0009628	GO:0005215	GO:0005886
LOC_Os01g34870	19252668-19257404	+	expressed protein	GO:0009536
LOC_Os01g34880	19258341-19260839	-	callose synthase, putative, expressed	GO:0016020	GO:0016740	GO:0008152	GO:0009058	GO:0005975	GO:0009987	GO:0006810	GO:0005886
LOC_Os01g34900	19281427-19282266	-	GLUCAN SYNTHASE-LIKE protein, putative, expressed	GO:0016020	GO:0016740	GO:0009058	GO:0005975	GO:0009987	GO:0005886
LOC_Os01g34920	19295569-19302138	-	beta-galactosidase precursor, putative, expressed	GO:0005623	GO:0008152	GO:0016787	GO:0005975
LOC_Os01g34930	19303350-19306036	-	callose synthase, putative, expressed	GO:0016020	GO:0016740	GO:0008152	GO:0009058	GO:0005975	GO:0009987	GO:0006810	GO:0005886
LOC_Os01g34950	19338943-19340136	-	expressed protein	GO:0005575	GO:0008150	GO:0005515
LOC_Os01g34970	19352055-19359550	+	MDR-like ABC transporter, putative, expressed	GO:0006810	GO:0009987	GO:0005575	GO:0016787	GO:0005215	GO:0009056	GO:0006139	GO:0005886
LOC_Os01g35030	19378169-19387198	+	MDR-like ABC transporter, putative, expressed	GO:0006810	GO:0009987	GO:0005575	GO:0016787	GO:0005215	GO:0009056	GO:0006139	GO:0005886
LOC_Os01g35040	19389831-19392858	+	ZOS1-09 - C2H2 zinc finger protein, expressed	GO:0019538	GO:0009056	GO:0009987	GO:0016787	GO:0005488
LOC_Os01g35050	19394462-19405480	-	early-responsive to dehydration protein-related, putative, expressed	GO:0005886
LOC_Os01g35100	19434294-19435079	-	zinc finger, C3HC4 type domain containing protein, expressed	GO:0005488
LOC_Os01g35120	19437901-19438692	-	zinc finger, C3HC4 type domain containing protein, expressed	GO:0005488
LOC_Os01g35170	19466274-19469025	+	tRNA methyltransferase, putative, expressed	GO:0006139	GO:0016740	GO:0009536
LOC_Os01g35230	19505311-19508412	-	1-aminocyclopropane-1-carboxylate oxidase homolog 1, putative, expressed	GO:0005575	GO:0008152	GO:0008150
LOC_Os01g35850	19851671-19854265	-	Ras family domain containing protein, expressed	GO:0007165	GO:0000166	GO:0006810	GO:0005886
LOC_Os01g35990	19911223-19914280	-	RNAse P Rpr2/Rpp21 subunit domain containing protein, expressed	GO:0003674	GO:0005575	GO:0008150
LOC_Os01g36070	19959667-19961992	+	nodulin MtN3 family protein, putative, expressed	GO:0016020	GO:0006810	GO:0009987	GO:0005215	GO:0003674	GO:0005623	GO:0005886	GO:0008150
LOC_Os01g36080	19962457-19970111	-	protein phosphatase 2C containing protein, expressed	GO:0005575	GO:0016301	GO:0000166	GO:0006464	GO:0008152	GO:0009987	GO:0003824	GO:0016787
LOC_Os01g36090	19972083-19973030	+	DNA-damage-repair/toleration protein DRT102, putative, expressed	GO:0006950	GO:0006259	GO:0005634	GO:0009628	GO:0005829	GO:0005737
LOC_Os01g36229	20041617-20044744	+	expressed protein	GO:0003677	GO:0005634	GO:0009058	GO:0006139	GO:0009908	GO:0005618	GO:0003700
LOC_Os01g36240	20061961-20066530	+	peroxidase precursor, putative, expressed	GO:0005623	GO:0006950	GO:0005488	GO:0003824	GO:0008152
LOC_Os01g36294	20124194-20126856	+	cytochrome P450, putative, expressed	GO:0005623	GO:0003674	GO:0005488	GO:0003824	GO:0008152	GO:0019825
LOC_Os01g36350	20153480-20156427	+	cytochrome P450, putative, expressed	GO:0003674	GO:0005488	GO:0003824	GO:0008152	GO:0019825
LOC_Os01g36460	20240497-20242740	-	MYB family transcription factor, putative, expressed	GO:0009058	GO:0006139
LOC_Os01g36540	20280855-20282564	+	pentatricopeptide, putative, expressed	GO:0008150
LOC_Os01g36550	20284447-20287465	+	protein kinase family protein, putative, expressed	GO:0005623	GO:0008152	GO:0009987	GO:0009056	GO:0016301	GO:0006464
LOC_Os01g36560	20287702-20290661	-	auxin-induced protein 5NG4, putative, expressed	GO:0003674	GO:0016020
LOC_Os01g36570	20292590-20292886	+	glycine-rich protein 2, putative	GO:0003677	GO:0003723	GO:0006950	GO:0009628	GO:0006139	GO:0006259	GO:0003676
LOC_Os01g36580	20299522-20302467	-	auxin-induced protein 5NG4, putative, expressed	GO:0003674	GO:0016020
LOC_Os01g36590	20304884-20310385	-	nodulin, putative, expressed	GO:0003674	GO:0016020
LOC_Os01g36600	20312945-20314180	-	PPR repeat domain containing protein, putative, expressed	GO:0003674	GO:0008150
LOC_Os01g36610	20314316-20316106	+	expressed protein	GO:0003674	GO:0005575	GO:0008150
LOC_Os01g36620	20317862-20319378	-	pectate lyase family protein, expressed	GO:0003824	GO:0008152
LOC_Os01g36630	20322698-20326376	+	jmjC domain-containing protein 4, putative, expressed	GO:0005575	GO:0009058	GO:0006139	GO:0008150	GO:0003700
LOC_Os01g36640	20327990-20334833	+	disease resistance protein RPM1, putative, expressed	GO:0006950	GO:0008219	GO:0005515	GO:0000166	GO:0005886
LOC_Os01g36660	20338108-20341899	-	carboxyl-terminal peptidase, putative, expressed	GO:0005623	GO:0008150
LOC_Os01g36670	20351524-20364454	-	expressed protein	GO:0005575	GO:0003677	GO:0008150	GO:0005515
LOC_Os01g36720	20386195-20388517	-	transporter, major facilitator family, putative, expressed	GO:0005215	GO:0006810	GO:0009987	GO:0005886
LOC_Os01g36790	20464606-20469249	-	TKL_IRAK_DUF26-lf.2 - DUF26 kinases have homology to DUF26 containing loci, expressed	GO:0005623	GO:0008152	GO:0009987	GO:0016301	GO:0006464
LOC_Os01g36830	20486362-20488635	+	polygalacturonase, putative, expressed	GO:0005623	GO:0005975	GO:0016787
LOC_Os01g36840	20489154-20501766	-	ATP-binding region, ATPase-like domain containing protein, expressed	GO:0000166	GO:0005575	GO:0009536	GO:0008150
LOC_Os01g36870	20535086-20538945	-	phox domain-containing protein, putative, expressed	GO:0007154	GO:0007165	GO:0008289
LOC_Os01g36930	20581615-20589583	-	ubiquitin carboxyl-terminal hydrolase 6, putative, expressed	GO:0016787	GO:0008152	GO:0005575	GO:0006464	GO:0005515
LOC_Os01g36940	20595192-20598852	+	OsFBX13 - F-box domain containing protein, expressed	GO:0003674	GO:0008150
LOC_Os01g36950	20599314-20602261	-	N-rich protein, putative, expressed	GO:0003674
LOC_Os01g36970	20628647-20631891	+	expressed protein	GO:0008150
LOC_Os01g37000	20640981-20643886	+	carboxyl-terminal peptidase, putative, expressed	GO:0005623	GO:0008150
LOC_Os01g37020	20651544-20654884	+	carboxyl-terminal peptidase, putative, expressed	GO:0005623	GO:0008150
LOC_Os01g37030	20656425-20656890	-	conserved hypothetical protein	GO:0003674	GO:0005575	GO:0008150
LOC_Os01g37050	20665462-20671097	-	ribonuclease III domain protein, putative, expressed	GO:0006139	GO:0005634	GO:0008152	GO:0004518	GO:0003723	GO:0005737
LOC_Os01g37090	20700553-20703076	+	expressed protein	GO:0003674	GO:0008150	GO:0009536
LOC_Os01g37100	20705750-20707408	-	RWP-RK domain-containing protein, putative, expressed	GO:0005623	GO:0009058	GO:0006139	GO:0003700
LOC_Os01g37110	20714138-20716708	+	ABIL2, putative, expressed	GO:0003674	GO:0005575	GO:0008150
LOC_Os01g37120	20717034-20722254	-	WD domain, G-beta repeat domain containing protein, expressed	GO:0005622	GO:0000166
LOC_Os01g37260	20805790-20810166	+	OsFBX14 - F-box domain containing protein, expressed	GO:0003674	GO:0008150
LOC_Os01g37460	20935789-20937446	+	zinc finger family protein, putative, expressed	GO:0005488	GO:0005622	GO:0008150
LOC_Os01g37470	20938332-20941357	-	asp/Glu racemase, putative, expressed	GO:0003824	GO:0008152	GO:0009987	GO:0009536
LOC_Os01g37480	20942118-20945758	-	expressed protein	GO:0003674	GO:0005575	GO:0008150
LOC_Os01g37490	20950401-20951941	-	dynein light chain type 1 domain containing protein, expressed	GO:0008152	GO:0005856	GO:0003774	GO:0009987
LOC_Os01g37510	20953958-20955515	-	peptide deformylase, putative, expressed	GO:0016787	GO:0005618	GO:0006412	GO:0005739	GO:0006464	GO:0009536
LOC_Os01g37560	20987760-20992534	+	chaperone protein dnaJ 49, putative, expressed	GO:0019538	GO:0009987	GO:0005515	GO:0005886
LOC_Os01g37590	21038806-21041083	+	peptide transporter PTR2, putative, expressed	GO:0006810	GO:0006950	GO:0016020	GO:0009719	GO:0005215
LOC_Os01g37600	21041870-21047241	-	agenet domain containing protein, expressed	GO:0003723	GO:0005634	GO:0008150
LOC_Os01g37630	21056631-21058040	-	esterase, putative, expressed	GO:0005575	GO:0016787	GO:0008152
LOC_Os01g37650	21062329-21063718	-	esterase, putative, expressed	GO:0005575	GO:0016787	GO:0008152
LOC_Os01g37750	21114737-21115791	-	glutathione S-transferase, putative, expressed	GO:0016740	GO:0009056	GO:0009987	GO:0019748	GO:0008152	GO:0005737
LOC_Os01g37760	21118894-21124772	+	glutamate dehydrogenase protein, putative, expressed	GO:0005575	GO:0008152	GO:0009987	GO:0003824	GO:0005488
LOC_Os01g37770	21124856-21128357	-	RWD domain containing protein, expressed	GO:0005575	GO:0008150
LOC_Os01g37790	21138870-21143094	+	expressed protein	GO:0003674	GO:0005575	GO:0008150
LOC_Os01g37800	21143775-21146236	-	ras-related protein, putative, expressed	GO:0016020	GO:0005794	GO:0008150	GO:0006810	GO:0009987	GO:0000166	GO:0005886	GO:0005773
LOC_Os01g37820	21151490-21155639	-	oxidoreductase/ transition metal ion binding protein, putative, expressed	GO:0008150
LOC_Os01g37825	21159072-21167577	+	M16 domain containing zinc peptidase, putative, expressed	GO:0005488	GO:0019538	GO:0016787	GO:0003824	GO:0009536	GO:0005739
LOC_Os01g37832	21167873-21172661	+	thioredoxin, putative, expressed	GO:0003674	GO:0005575	GO:0008150
LOC_Os01g37837	21175744-21179966	+	seryl-tRNA synthetase, putative, expressed	GO:0008150	GO:0008152	GO:0003824	GO:0000166	GO:0005829	GO:0006139	GO:0006412
LOC_Os01g37842	21181431-21184378	+	expressed protein	GO:0003674	GO:0005575	GO:0008150
LOC_Os01g37850	21184942-21187426	+	expressed protein	GO:0003674	GO:0008150
LOC_Os01g37870	21195398-21202961	+	PPR repeat domain containing protein, putative, expressed	GO:0008150
LOC_Os01g37910	21230393-21234929	+	vacuolar-processing enzyme precursor, putative, expressed	GO:0019538	GO:0008152	GO:0016787	GO:0009987	GO:0005773
LOC_Os01g37960	21265644-21270839	-	hydrolase, putative, expressed	GO:0006950	GO:0005783	GO:0019538	GO:0008152	GO:0016787	GO:0005886
LOC_Os01g37990	21282643-21284848	+	expressed protein	GO:0005623	GO:0005515	GO:0016020	GO:0007165	GO:0004872	GO:0016043	GO:0009987	GO:0006810
LOC_Os01g38110	21342129-21344066	-	cytochrome P450, putative, expressed	GO:0003674	GO:0005488	GO:0003824	GO:0008152	GO:0019825
LOC_Os01g38120	21348036-21349674	-	plant protein of unknown function domain containing protein, expressed	GO:0003674	GO:0005575	GO:0008150
LOC_Os01g38180	21381884-21389644	+	peptidyl-prolyl isomerase, putative, expressed	GO:0016020	GO:0003824	GO:0006464	GO:0005488	GO:0005515	GO:0005773
LOC_Os01g38190	21392229-21393771	-	plant protein of unknown function domain containing protein, expressed	GO:0003674	GO:0005575	GO:0008150
LOC_Os01g38359	21525440-21549830	+	peptidyl-prolyl cis-trans isomerase, FKBP-type, putative, expressed	GO:0016020	GO:0003824	GO:0006464	GO:0005488	GO:0005515	GO:0005773
LOC_Os01g38380	21555564-21556757	-	plant protein of unknown function domain containing protein, expressed	GO:0003674	GO:0005575	GO:0008150
LOC_Os01g38430	21603411-21605345	-	plant protein of unknown function domain containing protein, expressed	GO:0003674	GO:0005575	GO:0008150
LOC_Os01g38480	21623575-21626767	-	GA18326-PA, putative, expressed	GO:0003674	GO:0005575	GO:0008150
LOC_Os01g38490	21627154-21627998	-	expressed protein	GO:0003674	GO:0008150
LOC_Os01g38500	21628691-21630777	-	DUF538 domain containing protein, putative, expressed	GO:0005575	GO:0008150
LOC_Os01g38510	21632407-21632649	+	protein transport protein Sec61 subunit beta, putative, expressed	GO:0005215	GO:0006810
LOC_Os01g38610	21687401-21689929	-	helix-loop-helix DNA-binding domain containing protein, expressed	GO:0003677	GO:0005634	GO:0009058	GO:0006139	GO:0003700
LOC_Os01g38620	21698949-21704210	-	3-5 exonuclease/ nucleic acid binding protein, putative, expressed	GO:0003723	GO:0004518	GO:0008152	GO:0005622	GO:0006139	GO:0003676
LOC_Os01g38660	21715723-21716605	-	expressed protein	GO:0003674	GO:0008150	GO:0005886
LOC_Os01g38670	21719861-21722141	+	transporter family protein, putative, expressed	GO:0006810	GO:0016020	GO:0009987	GO:0005634	GO:0005575	GO:0005215	GO:0005773	GO:0005886
LOC_Os01g38680	21724008-21725863	-	transporter family protein, putative, expressed	GO:0006810	GO:0016020	GO:0009987	GO:0005634	GO:0005575	GO:0005215	GO:0005773	GO:0005886
LOC_Os01g38690	21730389-21733951	+	nucleic acid binding protein, putative, expressed	GO:0005488
LOC_Os01g38700	21736068-21737326	-	nucleic acid binding protein, putative, expressed	GO:0005488	GO:0005622	GO:0003676
LOC_Os01g38710	21737641-21738474	+	nucleic acid binding protein, putative, expressed	GO:0005488
LOC_Os01g38720	21742309-21744055	+	nucleic acid binding protein, putative, expressed	GO:0005488
LOC_Os01g38760	21756985-21757704	+	nucleic acid binding protein, putative, expressed	GO:0005488	GO:0005622	GO:0003676
LOC_Os01g38780	21759934-21761424	-	nucleic acid binding protein, putative, expressed	GO:0005488	GO:0005622	GO:0003676
LOC_Os01g38850	21795493-21797134	-	receptor-like serine-threonine protein kinase, putative, expressed	GO:0005623	GO:0008152	GO:0009987	GO:0016301	GO:0006464
LOC_Os01g38980	21900045-21903309	-	calmodulin-binding protein, putative, expressed	GO:0009058	GO:0006464	GO:0005515
LOC_Os01g38990	21917966-21921710	+	mitochondrial carrier protein, putative, expressed	GO:0006810	GO:0009987	GO:0016020	GO:0005739	GO:0005488	GO:0005215
LOC_Os01g39010	21933264-21936072	+	50S ribosomal protein, putative, expressed	GO:0005840	GO:0006412	GO:0005622	GO:0005198
LOC_Os01g39040	21944097-21945426	-	DUF260 domain containing protein, putative, expressed	GO:0005634	GO:0005654	GO:0007275	GO:0005515	GO:0009908
LOC_Os01g39070	21965383-21966047	-	DUF260 domain containing protein, putative, expressed	GO:0008150	GO:0009536
LOC_Os01g39100	21973687-21980482	+	zinc finger C-x8-C-x5-C-x3-H type family protein, expressed	GO:0005488	GO:0000003	GO:0009791	GO:0009790	GO:0003676
LOC_Os01g39110	21992872-21997045	+	ZOS1-10 - C2H2 zinc finger protein, expressed	GO:0009058	GO:0006139	GO:0005488	GO:0005622	GO:0003700	GO:0003676
LOC_Os01g39120	22004910-22005367	-	RING zinc finger ankyrin protein, putative, expressed	GO:0005515	GO:0005488
LOC_Os01g39134	22021847-22027269	-	EF hand family protein, putative, expressed	GO:0005488	GO:0008150	GO:0005886
LOC_Os01g39150	22036830-22037585	+	DUF260 domain containing protein, putative, expressed	GO:0009987	GO:0003674	GO:0005634	GO:0007275	GO:0007049
LOC_Os01g39160	22039590-22040105	+	DUF260 domain containing protein, putative, expressed	GO:0005634	GO:0005654	GO:0007275	GO:0005515	GO:0009908
LOC_Os01g39180	22042930-22045314	+	DUF260 domain containing protein, putative, expressed	GO:0005739	GO:0008150
LOC_Os01g39220	22064321-22064740	+	DUF260 domain containing protein, putative, expressed	GO:0008150	GO:0009536
LOC_Os01g39280	22091548-22091889	-	expressed protein	GO:0009058	GO:0009987	GO:0005515	GO:0006950	GO:0008152	GO:0005623	GO:0005829	GO:0009628
LOC_Os01g39290	22098320-22099659	-	harpin-induced protein 1 domain containing protein, expressed	GO:0003674	GO:0005886
LOC_Os01g39330	22138043-22142486	+	helix-loop-helix DNA-binding domain containing protein, expressed	GO:0003677	GO:0005634	GO:0008150	GO:0009058	GO:0006139	GO:0003700
LOC_Os01g39350	22146536-22148748	+	protein kinase domain containing protein, expressed	GO:0008152	GO:0009987	GO:0016301	GO:0000166	GO:0005829	GO:0006464
LOC_Os01g39380	22163096-22180429	-	SCD1, putative, expressed	GO:0005622	GO:0007049	GO:0016049	GO:0009791
LOC_Os01g39430	22217649-22219230	+	anthocyanin regulatory protein, putative	GO:0005634	GO:0005515	GO:0009653	GO:0016043	GO:0030154	GO:0007275	GO:0009058	GO:0006139
LOC_Os01g39600	22337346-22341545	-	expressed protein	GO:0005623	GO:0007165	GO:0016301	GO:0000166	GO:0006464
LOC_Os01g39630	22353190-22358405	-	DNA repair protein Rad51, putative, expressed	GO:0005575	GO:0006950	GO:0006259	GO:0000166	GO:0003824	GO:0003677	GO:0007049	GO:0005515
LOC_Os01g39650	22365507-22369394	-	programmed cell death protein 2, putative, expressed	GO:0005488	GO:0005737
LOC_Os01g39670	22375575-22377560	+	OsFBD1 - F-box and FBD domain containing protein, expressed	GO:0003674	GO:0008150
LOC_Os01g39770	22427831-22430870	+	calcineurin B, putative, expressed	GO:0016020	GO:0005773	GO:0005515	GO:0005488	GO:0008150	GO:0006950	GO:0009628	GO:0005886
LOC_Os01g39780	22436013-22438392	+	expressed protein	GO:0003674	GO:0009536	GO:0005739	GO:0008150
LOC_Os01g39790	22439033-22442003	-	esterase/lipase/thioesterase, putative, expressed	GO:0005575	GO:0008152	GO:0003824	GO:0008150
LOC_Os01g39800	22446210-22449819	-	esterase, putative, expressed	GO:0005575	GO:0008152	GO:0003824	GO:0008150
LOC_Os01g39810	22450498-22456233	+	Alg9-like mannosyltransferase protein, putative, expressed	GO:0009058	GO:0006464	GO:0006629	GO:0016740	GO:0016020	GO:0005783	GO:0009987
LOC_Os01g39830	22466546-22472589	+	beta-galactosidase, putative, expressed	GO:0005618	GO:0008152	GO:0005515	GO:0016787	GO:0005575	GO:0005975
LOC_Os01g39860	22489496-22491483	+	1-aminocyclopropane-1-carboxylate oxidase protein, putative, expressed	GO:0009987	GO:0009058	GO:0005575	GO:0003824	GO:0008152
LOC_Os01g39960	22534999-22538743	+	lycopene epsilon cyclase, chloroplast precursor, putative, expressed	GO:0009058	GO:0009987	GO:0006629	GO:0006091	GO:0015979	GO:0003824	GO:0009536
LOC_Os01g39970	22538988-22542228	+	protein kinase domain containing protein, putative, expressed	GO:0008152	GO:0009987	GO:0016301	GO:0000166	GO:0006950	GO:0006464
LOC_Os01g40000	22557450-22561727	-	expressed protein	GO:0005575	GO:0003677	GO:0008150
LOC_Os01g40050	22591350-22596165	-	peptidyl-prolyl cis-trans isomerase, putative, expressed	GO:0019538	GO:0009987	GO:0003824	GO:0005575	GO:0006464
LOC_Os01g40070	22604519-22606808	+	expressed protein	GO:0016020	GO:0005773	GO:0005886	GO:0009536
LOC_Os01g40094	22617780-22624147	+	protein phosphatase 2C, putative, expressed	GO:0006464	GO:0008152	GO:0009987	GO:0003824	GO:0016787
LOC_Os01g40110	22625206-22628058	-	ZOS1-11 - C2H2 zinc finger protein, expressed	GO:0005488	GO:0005622	GO:0008150
LOC_Os01g40120	22632889-22637560	-	expressed protein	GO:0005488	GO:0005622	GO:0008150
LOC_Os01g40140	22641281-22642512	-	expressed protein	GO:0008152	GO:0000166	GO:0016787	GO:0009056	GO:0006139	GO:0005739
LOC_Os01g40150	22645023-22650145	+	eukaryotic translation initiation factor 5B, putative, expressed	GO:0008135	GO:0009056	GO:0006139	GO:0006412	GO:0000166	GO:0005886	GO:0016787
LOC_Os01g40160	22651086-22653720	-	OsFBX16 - F-box domain containing protein, expressed	GO:0003674	GO:0005575	GO:0008150
LOC_Os01g40170	22656369-22664571	+	translation initiation factor, putative, expressed	GO:0008135	GO:0009056	GO:0006139	GO:0006412	GO:0000166	GO:0005886	GO:0016787
LOC_Os01g40200	22683543-22688044	-	XIK, putative, expressed	GO:0009987	GO:0008152	GO:0003774	GO:0005856
LOC_Os01g40220	22695281-22695666	+	DEFL7 - Defensin and Defensin-like DEFL family	GO:0005623
LOC_Os01g40250	22709587-22728525	+	down-regulated in metastasis family protein, expressed	GO:0005794	GO:0008150	GO:0005488
LOC_Os01g40260	22731943-22733240	+	WRKY77, expressed	GO:0006950	GO:0009607	GO:0009719	GO:0007165	GO:0005515	GO:0009058	GO:0006139	GO:0003700
LOC_Os01g40280	22742519-22747184	+	integral membrane protein, putative, expressed	GO:0003674	GO:0008150
LOC_Os01g40310	22754488-22755471	-	expressed protein	GO:0003674	GO:0016020	GO:0009536	GO:0009579	GO:0008150
LOC_Os01g40320	22756079-22758879	+	DNA damage-binding protein 1, putative, expressed	GO:0005634	GO:0005515	GO:0003677	GO:0000003	GO:0009791	GO:0009790
LOC_Os01g40330	22767811-22772679	+	DUF630/DUF632 domains containing protein, putative, expressed	GO:0009058	GO:0006464
LOC_Os01g40340	22776946-22782787	+	SIT4 phosphatase-associated protein domain containing protein, expressed	GO:0003674	GO:0016020	GO:0005773	GO:0008150
LOC_Os01g40360	22785626-22787966	+	amino acid transporter family protein, putative, expressed	GO:0016020	GO:0006810	GO:0009987	GO:0005215
LOC_Os01g40370	22791112-22793723	+	phosphatase-associated family protein, putative, expressed	GO:0003674	GO:0016020	GO:0005773	GO:0008150
LOC_Os01g40380	22797625-22798966	+	amino acid/polyamine transporter II, putative	GO:0016020	GO:0005773	GO:0006810	GO:0009987	GO:0005215
LOC_Os01g40390	22803686-22808204	-	phosphatase-associated family protein, putative, expressed	GO:0003674	GO:0016020	GO:0005773	GO:0008150
LOC_Os01g40410	22815073-22817909	+	transmembrane amino acid transporter protein, putative, expressed	GO:0016020	GO:0005773	GO:0006810	GO:0009987	GO:0005215
LOC_Os01g40420	22820220-22823182	-	CBS domain containing membrane protein, putative, expressed	GO:0008150
LOC_Os01g40430	22824809-22827116	-	WRKY27, expressed	GO:0009058	GO:0006139	GO:0003700
LOC_Os01g40450	22835778-22840127	-	2-aminoethanethiol dioxygenase, putative, expressed	GO:0005575	GO:0003824	GO:0006091	GO:0008152
LOC_Os01g40480	22868546-22872149	-	anthranilate phosphoribosyltransferase, putative, expressed	GO:0003674	GO:0007275	GO:0005575	GO:0005886
LOC_Os01g40499	22879904-22895941	-	S-locus lectin protein kinase family protein, putative, expressed	GO:0005623	GO:0016301	GO:0000166	GO:0030246	GO:0009875	GO:0006464
LOC_Os01g40530	22897481-22898843	-	hsp20/alpha crystallin family protein, putative, expressed	GO:0003674	GO:0016020	GO:0006950	GO:0009628
LOC_Os01g40540	22899829-22900317	+	lectin receptor-type protein kinase, putative, expressed	GO:0008150	GO:0008152	GO:0009987	GO:0016301	GO:0005886
LOC_Os01g40550	22900967-22902320	-	hsp20/alpha crystallin family protein, putative, expressed	GO:0003674	GO:0009607
LOC_Os01g40560	22906443-22907811	+	hypersensitive-induced response protein, putative, expressed	GO:0016020	GO:0005575	GO:0009058	GO:0006464	GO:0005773	GO:0005515	GO:0005886
LOC_Os01g40580	22914582-22916173	-	hypersensitive-induced response protein, putative, expressed	GO:0016020	GO:0005575	GO:0009058	GO:0006464	GO:0005773	GO:0005515	GO:0005886
LOC_Os01g40600	22929243-22930118	+	coiled-coil domain-containing protein, putative, expressed	GO:0003674	GO:0008150
LOC_Os01g40610	22931927-22937272	+	coiled-coil domain-containing protein, putative, expressed	GO:0003674	GO:0008150
LOC_Os01g40620	22948164-22952187	+	Uncharacterized ACR, COG1565 containing protein, putative, expressed	GO:0005575	GO:0005488	GO:0008150
LOC_Os01g40630	22954908-22959225	-	uncharacterized protein PA4923, putative, expressed	GO:0003674	GO:0005634	GO:0005829	GO:0008150
LOC_Os01g40640	22979942-22983176	-	S1 RNA binding domain containing protein, expressed	GO:0003723	GO:0009536
LOC_Os01g40650	22983392-22985788	+	expressed protein	GO:0003674	GO:0008150
LOC_Os01g40660	22986748-22987781	+	methyltransferase, putative, expressed	GO:0005575	GO:0008152	GO:0016740	GO:0009987
LOC_Os01g40670	22988229-22992468	+	single myb histone, putative, expressed	GO:0003677	GO:0009719	GO:0009058	GO:0006139	GO:0005515	GO:0008150	GO:0006950	GO:0009628
LOC_Os01g40680	22992552-22994171	-	pentatricopeptide, putative, expressed	GO:0005575	GO:0008150	GO:0005488
LOC_Os01g40690	22996030-22998507	-	holocarboxylase synthetase, putative, expressed	GO:0003674	GO:0008150
LOC_Os01g40700	22999991-23002458	+	expressed protein	GO:0003674	GO:0008150	GO:0005886
LOC_Os01g40710	23003671-23005010	+	high light inducible protein, putative, expressed	GO:0003674	GO:0016020	GO:0009536	GO:0009579	GO:0009628
LOC_Os01g40840	23090754-23095383	+	serine/threonine-protein kinase AFC3, putative, expressed	GO:0008152	GO:0009987	GO:0016301	GO:0006464
LOC_Os01g40860	23097256-23106303	+	aldehyde dehydrogenase, putative, expressed	GO:0003824	GO:0009058	GO:0009987	GO:0019748	GO:0008152
LOC_Os01g40870	23113645-23119715	+	aldehyde dehydrogenase, putative, expressed	GO:0003824	GO:0009058	GO:0009987	GO:0019748	GO:0008152
LOC_Os01g40960	23171263-23171886	+	nodulin MtN3 family protein, putative, expressed	GO:0016020	GO:0006810	GO:0009987	GO:0005215	GO:0003674	GO:0005623	GO:0005886	GO:0008150
LOC_Os01g40970	23173640-23174380	+	DUF623 domain containing protein, expressed	GO:0008150
LOC_Os01g41000	23214622-23215297	-	ZCW7, putative, expressed	GO:0003674	GO:0005575	GO:0008150
LOC_Os01g41010	23224233-23226650	+	DUF581 domain containing protein, expressed	GO:0003674	GO:0005575	GO:0008150
LOC_Os01g41030	23234635-23237672	-	ribosomal protein L25, putative, expressed	GO:0005840	GO:0006412	GO:0005488	GO:0005622
LOC_Os01g41040	23240045-23241815	+	SCF apoptosis response protein, putative, expressed	GO:0006810	GO:0009987	GO:0016020	GO:0005794	GO:0005829	GO:0005198
LOC_Os01g41050	23247278-23250623	+	sulfate transporter, putative, expressed	GO:0006810	GO:0016020	GO:0009987	GO:0005215
LOC_Os01g41110	23280032-23280870	+	expressed protein	GO:0008152	GO:0009987	GO:0016301	GO:0000166	GO:0009058	GO:0006464	GO:0005886
LOC_Os01g41160	23300866-23302958	-	FAD dependent oxidoreductase domain containing protein, expressed	GO:0005575	GO:0008152	GO:0008150	GO:0003824
LOC_Os01g41190	23316216-23322915	+	glycine-rich protein, putative, expressed	GO:0003674	GO:0008150
LOC_Os01g41200	23324465-23325296	+	heavy metal-associated domain containing protein, expressed	GO:0005623	GO:0005488	GO:0006810
LOC_Os01g41220	23333006-23337594	+	DUF538 domain containing protein, putative, expressed	GO:0005623	GO:0003674	GO:0008150
LOC_Os01g41240	23343306-23345461	+	hydrolase, alpha/beta fold family domain containing protein, expressed	GO:0005623	GO:0008152	GO:0016787	GO:0008150
LOC_Os01g41250	23347750-23349394	+	OsFBX17 - F-box domain containing protein, expressed	GO:0005575
LOC_Os01g41260	23351846-23353935	+	OsFBD2 - F-box and FBD domain containing protein, expressed	GO:0003674	GO:0008150
LOC_Os01g41270	23356994-23360195	+	OsFBD3 - F-box and FBD domain containing protein, expressed	GO:0019538	GO:0009056	GO:0009987	GO:0006464	GO:0003824
LOC_Os01g41280	23360626-23362332	+	OsFBD4 - F-box and FBD domain containing protein, expressed	GO:0003674	GO:0005575	GO:0008150
LOC_Os01g41290	23363772-23365998	+	OsFBD5 - F-box and FBD domain containing protein, expressed	GO:0003674	GO:0008150
LOC_Os01g41310	23376598-23378594	+	OsFBX18 - F-box domain containing protein, expressed	GO:0003674	GO:0008150
LOC_Os01g41340	23392955-23394611	-	OsFBL1 - F-box domain and LRR containing protein, expressed	GO:0003674	GO:0005575	GO:0008150
LOC_Os01g41370	23408623-23411173	+	FBD domain containing protein, putative, expressed	GO:0003674	GO:0008150
LOC_Os01g41400	23439509-23441397	+	transmembrane amino acid transporter protein, putative, expressed	GO:0016020	GO:0005773	GO:0006810	GO:0009987	GO:0005215
LOC_Os01g41420	23447260-23450935	+	transmembrane amino acid transporter protein, putative, expressed	GO:0016020	GO:0005773	GO:0006810	GO:0009987	GO:0005215
LOC_Os01g41430	23456074-23458037	+	UDP-glucoronosyl and UDP-glucosyl transferase, putative, expressed	GO:0016740	GO:0008152	GO:0009607
LOC_Os01g41450	23463736-23465185	+	UDP-glucoronosyl and UDP-glucosyl transferase domain containing protein, expressed	GO:0016740	GO:0008152	GO:0005829	GO:0009607
LOC_Os01g41530	23510098-23512343	-	OsFBL2 - F-box domain and LRR containing protein, expressed	GO:0003674	GO:0008150
LOC_Os01g41550	23515004-23516896	+	aspartic proteinase, putative, expressed	GO:0016020	GO:0005618	GO:0019538	GO:0008152	GO:0009628	GO:0016787
LOC_Os01g41565	23530089-23532731	-	ATP-binding domain-containing protein, putative, expressed	GO:0009987	GO:0000166	GO:0006950
LOC_Os01g41600	23551970-23554252	+	Sad1 / UNC-like C-terminal domain containing protein, putative, expressed	GO:0003674	GO:0005886	GO:0008150
LOC_Os01g41610	23553683-23557654	-	mitochondrial ATP synthase g subunit family protein, putative, expressed	GO:0006810	GO:0009058	GO:0006139	GO:0005215	GO:0005739
LOC_Os01g41640	23577237-23580555	+	expressed protein	GO:0003674	GO:0005575	GO:0008150
LOC_Os01g41650	23581143-23584760	+	pentatricopeptide, putative, expressed	GO:0005575	GO:0008150
LOC_Os01g41660	23583981-23586159	-	phosphoethanolamine/phosphocholine phosphatase, putative, expressed	GO:0005575	GO:0008152	GO:0009987	GO:0003824	GO:0016787
LOC_Os01g41670	23587133-23588878	-	G-patch domain containing protein, putative, expressed	GO:0005622	GO:0008150	GO:0003676
LOC_Os01g41710	23607348-23608583	+	chlorophyll A-B binding protein, putative, expressed	GO:0016020	GO:0009536	GO:0009579	GO:0006091	GO:0015979	GO:0005622	GO:0005488
LOC_Os01g41720	23611059-23615257	-	expressed protein	GO:0016020	GO:0006810	GO:0009987	GO:0005215
LOC_Os01g41730	23624289-23627032	+	serine/threonine-protein kinase, putative, expressed	GO:0005575	GO:0008152	GO:0009987	GO:0016301	GO:0006464
LOC_Os01g41750	23631765-23635375	-	expressed protein	GO:0006950	GO:0009607	GO:0007165	GO:0005618
LOC_Os01g41770	23639654-23642880	-	leucine rich repeat protein, putative, expressed	GO:0006950	GO:0009607	GO:0007165	GO:0005618
LOC_Os01g41780	23648265-23651499	-	expressed protein	GO:0006950	GO:0009607	GO:0007165	GO:0005618
LOC_Os01g41800	23663059-23664444	-	cytochrome P450, putative, expressed	GO:0005623	GO:0003674	GO:0005488	GO:0003824	GO:0008152	GO:0019825
LOC_Os01g41810	23673292-23675869	-	cytochrome P450 72A1, putative, expressed	GO:0005623	GO:0003674	GO:0005488	GO:0003824	GO:0008152	GO:0019825
LOC_Os01g41820	23682382-23685393	-	cytochrome P450 72A1, putative, expressed	GO:0005623	GO:0003674	GO:0005488	GO:0003824	GO:0008152	GO:0019825
LOC_Os01g41870	23727761-23733080	+	protein kinase, putative, expressed	GO:0005575	GO:0008152	GO:0009987	GO:0016301	GO:0006464
LOC_Os01g41880	23740813-23744995	-	hyaluronan/mRNA binding family domain containing protein, expressed	GO:0003723	GO:0005634	GO:0008150	GO:0005737
LOC_Os01g41890	23746840-23751713	+	MLA1, putative, expressed	GO:0005623	GO:0000166	GO:0006950
LOC_Os01g41900	23760347-23762500	+	Myb transcription factor, putative, expressed	GO:0009719	GO:0003677	GO:0009058	GO:0006139	GO:0008150	GO:0006950	GO:0009628	GO:0003700
LOC_Os01g41930	23775861-23779747	+	leucine rich repeat protein, putative, expressed	GO:0006950	GO:0009607	GO:0007165	GO:0005618
LOC_Os01g41990	23810148-23811557	-	OsCML12 - Calmodulin-related calcium sensor protein, expressed	GO:0005488	GO:0008150
LOC_Os01g42000	23812709-23814712	+	skin secretory protein xP2 precursor, putative, expressed	GO:0016020
LOC_Os01g42010	23814822-23819289	-	expressed protein	GO:0003674	GO:0016020	GO:0005575	GO:0008150
LOC_Os01g42030	23838868-23840959	+	mitochondrial chaperone BCS1, putative, expressed	GO:0008152	GO:0000166	GO:0016787	GO:0009056	GO:0006139	GO:0005739
LOC_Os01g42050	23840853-23843547	-	DNL zinc finger domain containing protein, putative, expressed	GO:0009536
LOC_Os01g42040	23843274-23846881	+	ubiquitin-conjugating enzyme, putative, expressed	GO:0006464	GO:0003824	GO:0019538
LOC_Os01g42060	23847041-23850326	+	expressed protein	GO:0009856	GO:0009605	GO:0007275	GO:0003674	GO:0009790	GO:0005886
LOC_Os01g42070	23850865-23854484	-	kinesin motor domain containing protein, putative, expressed	GO:0009987	GO:0008152	GO:0000166	GO:0003774
LOC_Os01g42080	23855728-23861840	+	zinc ion binding protein, putative, expressed	GO:0005488	GO:0008150
LOC_Os01g42090	23864681-23867313	+	nodulin MtN3 family protein, putative, expressed	GO:0005623	GO:0016020	GO:0006810	GO:0009987	GO:0005886	GO:0005215
LOC_Os01g42110	23877624-23880246	+	nodulin MtN3 family protein, putative, expressed	GO:0005623	GO:0016020	GO:0006810	GO:0009987	GO:0005886	GO:0005215
LOC_Os01g42120	23881900-23884206	+	expressed protein	GO:0005623	GO:0003674	GO:0008150
LOC_Os01g42130	23885298-23885725	-	expressed protein	GO:0003674	GO:0008150	GO:0009536
LOC_Os01g42140	23886843-23888222	-	expressed protein	GO:0003674	GO:0016020	GO:0005773	GO:0008150	GO:0005886
LOC_Os01g42190	23911517-23913299	+	heat shock protein DnaJ, putative, expressed	GO:0019538	GO:0009987	GO:0005634	GO:0005515	GO:0005737
LOC_Os01g42210	23919358-23921129	+	LTPL47 - Protease inhibitor/seed storage/LTP family protein precursor, putative, expressed	GO:0003674	GO:0016020	GO:0008150
LOC_Os01g42234	23923718-23933451	+	amino acid permease family protein, putative, expressed	GO:0016020	GO:0006810	GO:0005215	GO:0009987
LOC_Os01g42260	23938369-23949895	-	transcriptional corepressor LEUNIG, putative, expressed	GO:0009058	GO:0006139	GO:0009908	GO:0005634	GO:0000003	GO:0009791	GO:0005515
LOC_Os01g42270	23952800-23963455	-	transcriptional corepressor LEUNIG, putative, expressed	GO:0009058	GO:0006139	GO:0009908	GO:0005634	GO:0000003	GO:0009791	GO:0005515
LOC_Os01g42280	23969757-23972311	+	pentatricopeptide, putative, expressed	GO:0006139	GO:0009536
LOC_Os01g42294	23975949-23982081	-	inactive receptor kinase At2g26730 precursor, putative, expressed	GO:0007165	GO:0016301	GO:0005515	GO:0000166	GO:0006464	GO:0005886
LOC_Os01g42320	24015673-24019941	+	aspartic proteinase nepenthesin-2 precursor, putative, expressed	GO:0003677	GO:0019538	GO:0016787
LOC_Os01g42340	24038087-24040195	+	expressed protein	GO:0003674	GO:0005575	GO:0008150
LOC_Os01g42370	24065207-24073621	-	pleiotropic drug resistance protein, putative, expressed	GO:0006810	GO:0009987	GO:0016787	GO:0005215	GO:0009056	GO:0006139	GO:0005886
LOC_Os01g42410	24107080-24115143	-	pleiotropic drug resistance protein, putative, expressed	GO:0006810	GO:0009987	GO:0016787	GO:0005215	GO:0009056	GO:0006139	GO:0005886
LOC_Os01g42430	24126549-24129627	+	vacuolar ATP synthase, putative, expressed	GO:0006810	GO:0009058	GO:0006139	GO:0009056	GO:0016787	GO:0005773
LOC_Os01g42460	24136871-24144338	+	BAH domain containing protein, expressed	GO:0005575	GO:0003677	GO:0008150	GO:0003676
LOC_Os01g42470	24145843-24149003	+	acetyltransferase, GNAT family, putative, expressed	GO:0008152	GO:0016740
LOC_Os01g42480	24150983-24154101	-	Yip1 domain containing protein, expressed	GO:0003674	GO:0008150
LOC_Os01g42490	24155647-24162572	-	endonuclease/exonuclease/phosphatase family domain containing protein, expressed	GO:0005575	GO:0008152	GO:0003824	GO:0008150
LOC_Os01g42500	24163351-24166211	-	zinc finger, C3HC4 type family protein, expressed	GO:0005488
LOC_Os01g42520	24181111-24184171	+	expressed protein	GO:0003674	GO:0005618	GO:0008150
LOC_Os01g42540	24191709-24193093	-	ENT domain containing protein, expressed	GO:0005575	GO:0003723	GO:0008150
LOC_Os01g42610	24234629-24238989	+	terpene synthase, putative, expressed	GO:0005488	GO:0003824	GO:0008152
LOC_Os01g42630	24245731-24249379	-	C-5 cytosine-specific DNA methylase, putative, expressed	GO:0005575	GO:0003677	GO:0040029	GO:0006259
LOC_Os01g42640	24249884-24250737	+	ribosomal protein, putative, expressed	GO:0006412	GO:0005840	GO:0005829	GO:0005198
LOC_Os01g42690	24277095-24281049	+	OsPOP2 - Putative Prolyl Oligopeptidase homologue, expressed	GO:0008152	GO:0016787
LOC_Os01g42700	24282735-24285310	-	expressed protein	GO:0005488	GO:0008150
LOC_Os01g42720	24300144-24301233	+	expressed protein	GO:0006091	GO:0019538	GO:0015979	GO:0016020	GO:0009536	GO:0009579	GO:0003824
LOC_Os01g42730	24312601-24317553	+	GDSL-like lipase/acylhydrolase, putative, expressed	GO:0005623	GO:0008152	GO:0016787	GO:0009058	GO:0005975	GO:0006091	GO:0006629
LOC_Os01g42740	24325337-24325666	-	ammonium transporter 2, putative, expressed	GO:0005215	GO:0006810	GO:0009987	GO:0005575	GO:0009607	GO:0005886
LOC_Os01g42760	24334380-24336158	+	integral membrane protein TmpA, putative, expressed	GO:0008150
LOC_Os01g42770	24341214-24343585	+	expressed protein	GO:0005773	GO:0009536
LOC_Os01g42790	24351302-24353345	-	xylem cysteine proteinase 2 precursor, putative, expressed	GO:0005623	GO:0019538	GO:0016787
LOC_Os01g42800	24354151-24360484	-	MEE18, putative, expressed	GO:0003674	GO:0005575	GO:0009856	GO:0007275	GO:0000003	GO:0009791	GO:0009790
LOC_Os01g42810	24364146-24367721	+	leaf senescence related protein, putative, expressed	GO:0009058	GO:0005975	GO:0009987
LOC_Os01g42830	24375877-24379929	+	adaptin ear-binding coat-associated protein 2, putative, expressed	GO:0003674	GO:0006810	GO:0016043	GO:0009987
LOC_Os01g42860	24392841-24393423	+	inhibitor I family protein, putative, expressed	GO:0006950	GO:0005575	GO:0008152	GO:0030234
LOC_Os01g42870	24395057-24396820	-	transferase family protein, putative, expressed	GO:0005575	GO:0008152	GO:0016740	GO:0008150
LOC_Os01g42880	24397508-24400705	-	transferase family protein, putative, expressed	GO:0005575	GO:0008152	GO:0016740	GO:0008150
LOC_Os01g42900	24408469-24410460	-	ABC-2 type transporter domain containing protein, expressed	GO:0016020	GO:0006810	GO:0009987	GO:0016787	GO:0005215	GO:0009056	GO:0006139
LOC_Os01g42950	24428640-24436429	+	protein kinase family protein, putative, expressed	GO:0016020	GO:0008152	GO:0009987	GO:0000166	GO:0016301	GO:0006464	GO:0005488
LOC_Os01g42960	24461037-24465044	+	TTL1, putative, expressed	GO:0009719	GO:0007165	GO:0006950	GO:0009628	GO:0005488	GO:0019725
LOC_Os01g42970	24471926-24478431	-	zinc finger C-x8-C-x5-C-x3-H type family protein, expressed	GO:0030154	GO:0003723	GO:0005634
LOC_Os01g42980	24480855-24483757	+	ribosomal protein L22, putative, expressed	GO:0005840	GO:0006412	GO:0005198	GO:0005739
LOC_Os01g42990	24484549-24487831	+	PPR repeat domain containing protein, putative, expressed	GO:0005739	GO:0008150
LOC_Os01g43020	24498791-24504856	-	CTP synthase, putative, expressed	GO:0008150	GO:0008152	GO:0005829	GO:0003824	GO:0000003	GO:0009791	GO:0009790
LOC_Os01g43030	24534827-24546695	-	tetratricopeptide repeat domain containing protein, expressed	GO:0016020	GO:0005575	GO:0005829	GO:0005488	GO:0000003	GO:0009791	GO:0009790
LOC_Os01g43040	24551955-24555579	-	amino acid transporter, putative, expressed	GO:0009653	GO:0009791	GO:0009987
LOC_Os01g43050	24559329-24568663	+	CENP-C1, putative, expressed	GO:0003674	GO:0005634	GO:0005622	GO:0008150
LOC_Os01g43060	24569001-24571535	-	expressed protein	GO:0003674	GO:0005575	GO:0008150
LOC_Os01g43070	24572982-24576293	+	psbP-related thylakoid lumenal protein 4, chloroplast precursor, putative, expressed	GO:0009579	GO:0016020	GO:0009536	GO:0005488	GO:0015979
LOC_Os01g43080	24575303-24576859	-	exonuclease, putative, expressed	GO:0004518	GO:0008152	GO:0005622	GO:0009536
LOC_Os01g43090	24579621-24582077	-	oxidoreductase, aldo/keto reductase family protein, putative, expressed	GO:0003824	GO:0009536	GO:0008152	GO:0005886
LOC_Os01g43100	24584654-24589423	+	protein phosphatase 2C, putative, expressed	GO:0005623	GO:0006464	GO:0008152	GO:0009987	GO:0003824	GO:0016787
LOC_Os01g43110	24592512-24596220	-	expressed protein	GO:0005575	GO:0008150	GO:0005488
LOC_Os01g43140	24611689-24615486	+	lipase, putative, expressed	GO:0016787	GO:0006629	GO:0009536
LOC_Os01g43160	24629270-24632332	+	polygalacturonase, putative, expressed	GO:0005623	GO:0005975	GO:0016787
LOC_Os01g43220	24691392-24697071	+	chitinase domain-containing protein 1 precursor, putative, expressed	GO:0005488	GO:0016787	GO:0008152	GO:0005975	GO:0003824
LOC_Os01g43250	24703771-24708911	-	WD domain, G-beta repeat domain containing protein, expressed	GO:0005515	GO:0000166	GO:0005635	GO:0005622	GO:0005886
LOC_Os01g43270	24712170-24713612	-	hydroquinone glucosyltransferase, putative, expressed	GO:0016740	GO:0005575	GO:0008152
LOC_Os01g43280	24739092-24741088	+	hydroquinone glucosyltransferase, putative, expressed	GO:0016740	GO:0005575	GO:0008152
LOC_Os01g43320	24753699-24758859	-	transmembrane amino acid transporter protein, putative, expressed	GO:0016020	GO:0006810	GO:0009987	GO:0005886	GO:0005215
LOC_Os01g43350	24784442-24788249	-	protein kinase family protein, putative, expressed	GO:0008152	GO:0009987	GO:0016301	GO:0006464
LOC_Os01g43360	24792133-24794372	+	myosin-Ie, putative, expressed	GO:0008152	GO:0003774	GO:0008150	GO:0005886
LOC_Os01g43370	24808514-24813403	+	CPuORF17 - conserved peptide uORF-containing transcript, expressed	GO:0003674	GO:0008150
LOC_Os01g43372	24808519-24813010	+	expressed protein	GO:0003674	GO:0008150
LOC_Os01g43380	24813546-24818485	-	glycosyltransferase family protein 1, putative, expressed	GO:0005575	GO:0016740	GO:0009058
LOC_Os01g43390	24823997-24828163	-	uroporphyrinogen decarboxylase, putative, expressed	GO:0008150	GO:0008152	GO:0003824	GO:0009536
LOC_Os01g43420	24843730-24846915	-	expressed protein	GO:0005737	GO:0003674	GO:0005515	GO:0009653	GO:0016043	GO:0030154	GO:0007275	GO:0009987
LOC_Os01g43440	24855937-24857421	-	TOO MANY MOUTHS precursor, putative, expressed	GO:0009653	GO:0009791	GO:0007165	GO:0009987	GO:0005515	GO:0004872	GO:0016020	GO:0009719
LOC_Os01g43460	24861584-24864291	-	C4-dicarboxylate transporter/malic acid transport protein, expressed	GO:0006810	GO:0009987	GO:0016020	GO:0005886	GO:0005215
LOC_Os01g43480	24894538-24900026	+	AAA-type ATPase family protein, putative, expressed	GO:0008152	GO:0000166	GO:0000003	GO:0030154	GO:0007275	GO:0016787	GO:0009056	GO:0006139
LOC_Os01g43490	24899165-24901813	-	polygalacturonase, putative, expressed	GO:0005623	GO:0005975	GO:0016787
LOC_Os01g43520	24913480-24924014	-	neutral ceramidase precursor, putative, expressed	GO:0008152	GO:0005575	GO:0016787
LOC_Os01g43550	24945282-24947296	-	WRKY12, expressed	GO:0009058	GO:0006139	GO:0005634	GO:0006950	GO:0009607	GO:0009719	GO:0007165	GO:0005515
LOC_Os01g43580	24958511-24962850	+	kinesin motor domain containing protein, putative, expressed	GO:0009987	GO:0005634	GO:0008152	GO:0000166	GO:0003774	GO:0005886
LOC_Os01g43590	24967398-24969047	+	HSF-type DNA-binding domain containing protein, expressed	GO:0003677	GO:0005634	GO:0009058	GO:0006139	GO:0003700
LOC_Os01g43610	24981173-24982666	-	DUF623 domain containing protein, expressed	GO:0008150	GO:0005886
LOC_Os01g43630	24994732-25002855	+	adaptin, putative, expressed	GO:0005215	GO:0016020	GO:0005737	GO:0005488	GO:0006810	GO:0009987	GO:0005515
LOC_Os01g43650	25009453-25012236	+	WRKY11, expressed	GO:0009058	GO:0006139	GO:0003700
LOC_Os01g43670	25026787-25028075	+	expressed protein	GO:0008152	GO:0016787	GO:0005829	GO:0005737
LOC_Os01g43680	25029794-25033246	-	CPuORF29 - conserved peptide uORF-containing transcript, expressed	GO:0005634	GO:0009058	GO:0006139	GO:0003700
LOC_Os01g43700	25040214-25044050	+	cytochrome P450 72A1, putative, expressed	GO:0005623	GO:0003674	GO:0005488	GO:0003824	GO:0008152	GO:0019825
LOC_Os01g43710	25045176-25049414	-	cytochrome P450 72A1, putative, expressed	GO:0005623	GO:0003674	GO:0005488	GO:0003824	GO:0008152	GO:0019825
LOC_Os01g43720	25055772-25058195	-	cytochrome P450 72A1, putative, expressed	GO:0005623	GO:0003674	GO:0005488	GO:0003824	GO:0008152	GO:0019825
LOC_Os01g43740	25060764-25063609	+	cytochrome P450 72A1, putative, expressed	GO:0005623	GO:0003674	GO:0005488	GO:0003824	GO:0008152	GO:0019825
LOC_Os01g43750	25066171-25068299	+	cytochrome P450 72A1, putative, expressed	GO:0005623	GO:0003674	GO:0005488	GO:0003824	GO:0008152	GO:0019825
LOC_Os01g43760	25070716-25072705	+	cytochrome P450 72A1, putative, expressed	GO:0005623	GO:0003674	GO:0005488	GO:0003824	GO:0008152	GO:0019825
LOC_Os01g43774	25073849-25078549	+	cytochrome P450 72A1, putative, expressed	GO:0005623	GO:0003674	GO:0005488	GO:0003824	GO:0008152	GO:0019825
LOC_Os01g43844	25114081-25118368	+	cytochrome P450 72A1, putative, expressed	GO:0005623	GO:0003674	GO:0005488	GO:0003824	GO:0008152	GO:0019825
LOC_Os01g43851	25119734-25121927	+	cytochrome P450 72A1, putative, expressed	GO:0005623	GO:0003674	GO:0005488	GO:0003824	GO:0008152	GO:0019825
LOC_Os01g43870	25132885-25138147	+	NLI interacting factor-like phosphatase, putative, expressed	GO:0005634	GO:0006464	GO:0016787
LOC_Os01g43890	25144495-25146560	+	OsSCP4 - Putative Serine Carboxypeptidase homologue, expressed	GO:0019538	GO:0016787	GO:0005773
LOC_Os01g43940	25187250-25189517	+	oligopeptide transporter, putative, expressed	GO:0016020	GO:0006810	GO:0009628	GO:0005215
LOC_Os01g43950	25190734-25191844	-	expressed protein	GO:0005634	GO:0009058	GO:0006139	GO:0009719	GO:0007165	GO:0003700
LOC_Os01g44040	25226665-25233778	+	CAS1 domain-containing protein 1 precursor, putative, expressed	GO:0005623	GO:0008152	GO:0016740	GO:0008150
LOC_Os01g44050	25234661-25238165	+	siroheme synthase, putative, expressed	GO:0009058	GO:0009987	GO:0016740	GO:0008152	GO:0009536
LOC_Os01g44090	25271543-25273512	+	X8 domain containing protein, expressed	GO:0005623	GO:0003674	GO:0008150
LOC_Os01g44110	25281682-25286614	+	serine/threonine-protein kinase, putative, expressed	GO:0005575	GO:0008152	GO:0009987	GO:0016301	GO:0000166	GO:0006464
LOC_Os01g44130	25291338-25298072	+	aspartic proteinase oryzasin-1 precursor, putative, expressed	GO:0016787	GO:0019538	GO:0005575	GO:0005829	GO:0006950	GO:0009628	GO:0005773
LOC_Os01g44170	25317115-25323500	+	expressed protein	GO:0003674	GO:0005575	GO:0008150
LOC_Os01g44210	25350614-25351550	-	50S ribosomal protein L31, putative, expressed	GO:0005840	GO:0009987	GO:0006412	GO:0005198	GO:0009536	GO:0000003	GO:0009791	GO:0009790
LOC_Os01g44230	25363036-25367161	+	transcription factor X1, putative, expressed	GO:0003674	GO:0005575	GO:0008150	GO:0040029	GO:0009058	GO:0006139	GO:0006259
LOC_Os01g44240	25367445-25367900	+	zinc finger, C3HC4 type domain containing protein, expressed	GO:0005575	GO:0005488	GO:0008150
LOC_Os01g44250	25368481-25371011	+	CBS domain containing membrane protein, putative, expressed	GO:0003674	GO:0005618	GO:0008150
LOC_Os01g44260	25382698-25384678	+	dihydroflavonol-4-reductase, putative, expressed	GO:0003824	GO:0016020	GO:0005783	GO:0008152	GO:0009058	GO:0009987	GO:0019748
LOC_Os01g44310	25417248-25425723	-	dnaJ domain containing protein, expressed	GO:0005515
LOC_Os01g44320	25427475-25428332	-	expressed protein	GO:0003677	GO:0005634	GO:0009058	GO:0006139	GO:0009653	GO:0030154	GO:0007275	GO:0003700
LOC_Os01g44330	25439082-25441079	-	laccase precursor protein, putative, expressed	GO:0009056	GO:0009987	GO:0019748	GO:0005623	GO:0005576	GO:0008152
LOC_Os01g44340	25442405-25444195	-	pectinesterase, putative, expressed	GO:0005618	GO:0008152	GO:0009058	GO:0006464	GO:0016787	GO:0008150
LOC_Os01g44350	25445246-25445869	-	expressed protein	GO:0005634	GO:0008152	GO:0005515	GO:0006139	GO:0016740
LOC_Os01g44360	25448396-25450648	+	CBS domain containing membrane protein, putative, expressed	GO:0006950	GO:0009628	GO:0005739	GO:0005488
LOC_Os01g44394	25466363-25474257	+	mitotic checkpoint protein, putative, expressed	GO:0005622	GO:0005515	GO:0000166	GO:0005635	GO:0005829
LOC_Os01g44950	25499099-25500967	-	AMP-binding enzyme, putative, expressed	GO:0003824	GO:0008152	GO:0009987	GO:0019748
LOC_Os01g44960	25501848-25504409	-	hydrolase, alpha/beta fold family domain containing protein, expressed	GO:0005623	GO:0008152	GO:0016787
LOC_Os01g44970	25513806-25518242	+	polygalacturonase, putative, expressed	GO:0005975	GO:0016787
LOC_Os01g44980	25519992-25523268	-	peptide deformylase, putative, expressed	GO:0016787	GO:0008152	GO:0006412	GO:0009536
LOC_Os01g45020	25541772-25548916	-	F-box protein interaction domain containing protein, expressed	GO:0009991	GO:0007154	GO:0006950	GO:0008152	GO:0009987	GO:0016787	GO:0006629
LOC_Os01g45060	25579802-25583765	+	polygalacturonase, putative, expressed	GO:0005975	GO:0016787
LOC_Os01g45070	25585751-25589162	-	peptide deformylase, putative, expressed	GO:0016787	GO:0008152	GO:0006412	GO:0009536
LOC_Os01g45090	25592725-25593920	+	MYB family transcription factor, putative, expressed	GO:0003677	GO:0009908	GO:0009058	GO:0006139	GO:0009719	GO:0007165	GO:0003700
LOC_Os01g45110	25598446-25600373	+	anthocyanin 3-O-beta-glucosyltransferase, putative, expressed	GO:0016740	GO:0008152	GO:0005829	GO:0009607
LOC_Os01g45140	25615863-25617353	+	anthocyanin 3-O-beta-glucosyltransferase, putative, expressed	GO:0016740	GO:0008152	GO:0005829	GO:0009607
LOC_Os01g45160	25627258-25627872	+	expressed protein	GO:0003674	GO:0005575	GO:0008150
LOC_Os01g45200	25640719-25647224	-	cinnamoyl-CoA reductase-related, putative, expressed	GO:0005575	GO:0008152	GO:0003824	GO:0005488	GO:0009058	GO:0009987	GO:0019748
LOC_Os01g45250	25681570-25683076	+	DUF1645 domain containing protein, putative, expressed	GO:0003674	GO:0008150
LOC_Os01g45320	25722855-25724624	-	zinc finger family protein, putative, expressed	GO:0006464	GO:0005488	GO:0003824
LOC_Os01g45350	25745252-25747963	+	exostosin family protein, putative, expressed	GO:0003674	GO:0016020	GO:0008150
LOC_Os01g45360	25748192-25750466	-	membrane associated DUF588 domain containing protein, putative, expressed	GO:0003674	GO:0016020	GO:0008150	GO:0005886
LOC_Os01g45370	25752222-25755783	-	radical SAM enzyme, putative, expressed	GO:0006139	GO:0016740	GO:0003824	GO:0005488	GO:0005737
LOC_Os01g45380	25757795-25762187	+	protein kinase domain containing protein, expressed	GO:0005575	GO:0008152	GO:0009987	GO:0016301	GO:0006464
LOC_Os01g45400	25767170-25767634	+	ubiquitin family protein, putative, expressed	GO:0009058	GO:0009987	GO:0009719	GO:0006464	GO:0005829	GO:0009790	GO:0005886
LOC_Os01g45420	25771592-25772050	+	ubiquitin family protein, putative, expressed	GO:0009058	GO:0009987	GO:0009719	GO:0006464	GO:0005829	GO:0009790	GO:0005886
LOC_Os01g45430	25773953-25776179	+	expressed protein	GO:0009058	GO:0009987	GO:0009719	GO:0006464	GO:0005829	GO:0009790	GO:0005886
LOC_Os01g45439	25777453-25782419	-	expressed protein	GO:0003674	GO:0016020	GO:0005575	GO:0008150
LOC_Os01g45450	25788702-25790988	+	AAA family ATPase, putative, expressed	GO:0008152	GO:0000166	GO:0016787	GO:0009056	GO:0006139	GO:0005739
LOC_Os01g45460	25792699-25797614	+	serine esterase, putative, expressed	GO:0016020	GO:0016787	GO:0008152	GO:0005783	GO:0007267	GO:0005794
LOC_Os01g45510	25825725-25826636	-	DUF617 domain containing protein, expressed	GO:0003674	GO:0005575	GO:0008150
LOC_Os01g45520	25836151-25839983	+	D-mannose binding lectin family protein, expressed	GO:0005623	GO:0016301	GO:0000166	GO:0030246	GO:0009875	GO:0006464
LOC_Os01g45530	25841526-25843517	-	single-stranded DNA-binding protein, putative, expressed	GO:0003677	GO:0008150
LOC_Os01g45550	25863702-25868361	+	auxin efflux carrier component, putative, expressed	GO:0007275	GO:0006810	GO:0009987	GO:0005215
LOC_Os01g45570	25880204-25883718	-	homeobox associated leucine zipper, putative, expressed	GO:0005634	GO:0009058	GO:0006139	GO:0003700
LOC_Os01g45624	25923454-25924153	+	oleosin, putative, expressed	GO:0003674	GO:0016020	GO:0008150	GO:0005737
LOC_Os01g45730	25960103-25961195	-	zinc finger C-x8-C-x5-C-x3-H type family protein, expressed	GO:0005488	GO:0008150	GO:0003676
LOC_Os01g45750	25973522-25980440	+	bile acid sodium symporter family protein, putative, expressed	GO:0016020	GO:0006810	GO:0009987	GO:0005215	GO:0009536
LOC_Os01g45830	26033145-26034930	-	sulfate transporter, putative, expressed	GO:0006810	GO:0009987	GO:0005215	GO:0005773
LOC_Os01g45840	26036642-26039158	+	CRR2, putative, expressed	GO:0005575
LOC_Os01g45900	26075030-26077134	+	OsFBX20 - F-box domain containing protein, expressed	GO:0003674	GO:0005575	GO:0008150
LOC_Os01g45910	26078028-26082198	-	plastidic ATP/ADP-transporter, putative, expressed	GO:0006810	GO:0009987	GO:0005215	GO:0009536	GO:0005737
LOC_Os01g45960	26106836-26111222	+	hydrolase, alpha/beta fold family domain containing protein, expressed	GO:0008152	GO:0016787
LOC_Os01g46020	26163786-26166472	+	TATA-binding protein-associated factor TAFII55 family protein, putative, expressed	GO:0006139	GO:0009058
LOC_Os01g46030	26169915-26171566	+	receptor-like protein kinase, putative, expressed	GO:0005623	GO:0008152	GO:0009987	GO:0016301	GO:0006464
LOC_Os01g46040	26173185-26177230	-	bromodomain domain containing protein, expressed	GO:0005575	GO:0003677	GO:0008150	GO:0007275	GO:0007049
LOC_Os01g46060	26183883-26190195	+	NUC189 domain containing protein, expressed	GO:0003674	GO:0005575	GO:0008150
LOC_Os01g46070	26190752-26194517	+	lactate/malate dehydrogenase, putative, expressed	GO:0016020	GO:0005576	GO:0003824	GO:0005488	GO:0006950	GO:0009607	GO:0005739	GO:0008152
LOC_Os01g46080	26198060-26201710	+	GDSL-like lipase/acylhydrolase, putative, expressed	GO:0008152	GO:0016787	GO:0005618	GO:0006629
LOC_Os01g46090	26203215-26206916	+	GDSL-like lipase/acylhydrolase, putative, expressed	GO:0008152	GO:0016787	GO:0005618	GO:0006629
LOC_Os01g46120	26222617-26225124	+	GDSL-like lipase/acylhydrolase, putative, expressed	GO:0005623	GO:0008152	GO:0016787	GO:0009058	GO:0005975	GO:0006091	GO:0006629
LOC_Os01g46169	26249386-26274184	+	GDSL-like lipase/acylhydrolase, putative, expressed	GO:0008152	GO:0016787	GO:0005618	GO:0006629
LOC_Os01g46210	26286441-26287910	+	GDSL-like lipase/acylhydrolase, putative, expressed	GO:0008152	GO:0016787	GO:0005618	GO:0006629
LOC_Os01g46220	26290150-26292389	+	GDSL-like lipase/acylhydrolase, putative, expressed	GO:0008152	GO:0016787	GO:0005618	GO:0006629
LOC_Os01g46230	26293205-26295001	+	tetratricopeptide-like helical, putative, expressed	GO:0005575	GO:0006139
LOC_Os01g46250	26300194-26303065	+	lipase, putative, expressed	GO:0009056	GO:0009987	GO:0006629	GO:0005575	GO:0008152	GO:0016787	GO:0005737	GO:0008150
LOC_Os01g46260	26306238-26307238	+	expressed protein	GO:0005623	GO:0008152	GO:0016787	GO:0006629
LOC_Os01g46270	26312068-26313114	+	wax synthase isoform 3, putative, expressed	GO:0005623	GO:0009056	GO:0006629	GO:0008152	GO:0016740	GO:0005515	GO:0008150	GO:0009987
LOC_Os01g46290	26321383-26324810	+	lipase, putative, expressed	GO:0009056	GO:0009987	GO:0006629	GO:0005575	GO:0008152	GO:0016787	GO:0005737	GO:0008150
LOC_Os01g46350	26368398-26374101	-	proteins of unknown function domain containing protein, expressed	GO:0005623	GO:0008150
LOC_Os01g46390	26398264-26398674	+	DUF538 domain containing protein, putative, expressed	GO:0005634	GO:0008150
LOC_Os01g46400	26401559-26403496	-	expressed protein	GO:0005623	GO:0008150
LOC_Os01g46410	26414901-26416182	-	leaf senescence related protein, putative, expressed	GO:0008150
LOC_Os01g46430	26420263-26421981	+	glycosyl transferase, group 1 domain containing protein, expressed	GO:0005575	GO:0016740	GO:0008152	GO:0009058
LOC_Os01g46510	26453782-26465956	-	peptidase S8 and S53, subtilisin, kexin, sedolisin, putative, expressed	GO:0003674	GO:0008150	GO:0005886
LOC_Os01g46570	26514543-26521761	+	CTP synthase, putative, expressed	GO:0008150	GO:0008152	GO:0005829	GO:0003824	GO:0000003	GO:0009791	GO:0009790
LOC_Os01g46590	26522715-26527305	-	expressed protein	GO:0005623	GO:0016020	GO:0019538	GO:0016787
LOC_Os01g46600	26532174-26532425	-	seed maturation protein PM41, putative, expressed	GO:0003674	GO:0005575	GO:0008150
LOC_Os01g46700	26591955-26599634	+	SET domain containing protein, expressed	GO:0005488
LOC_Os01g46720	26611799-26618704	+	expressed protein	GO:0008152	GO:0009987	GO:0000166	GO:0016301	GO:0006464	GO:0005198	GO:0009536
LOC_Os01g46750	26628889-26636949	+	AMP-binding enzyme, putative, expressed	GO:0008152	GO:0009987	GO:0006629	GO:0003824	GO:0009058	GO:0005886
LOC_Os01g46760	26652944-26658313	+	protein phosphatase 2C, putative, expressed	GO:0008152	GO:0006950	GO:0009628	GO:0009987	GO:0003824	GO:0016787	GO:0009719	GO:0009536
LOC_Os01g46790	26679473-26680317	-	expressed protein	GO:0003674	GO:0005575	GO:0008150
LOC_Os01g46810	26699189-26706158	-	viral A-type inclusion protein repeat containing protein, expressed	GO:0016020	GO:0005773	GO:0005856	GO:0006810	GO:0009987	GO:0005515	GO:0009536
LOC_Os01g46840	26717834-26722446	+	expressed protein	GO:0003674	GO:0005575	GO:0008150
LOC_Os01g46850	26722728-26724919	+	expressed protein	GO:0016020
LOC_Os01g46860	26725194-26726953	-	inorganic phosphate transporter, putative, expressed	GO:0006810	GO:0009987	GO:0005215	GO:0016020
LOC_Os01g46920	26773130-26774192	-	expressed protein	GO:0019538	GO:0009056	GO:0009987	GO:0006464	GO:0005886	GO:0003824
LOC_Os01g46926	26781039-26784541	-	ubiquitin-conjugating enzyme, putative, expressed	GO:0019538	GO:0009056	GO:0009987	GO:0006464	GO:0003824
LOC_Os01g46932	26785187-26788665	-	vacuolar protein-sorting-associated protein 25, putative, expressed	GO:0003674	GO:0016020	GO:0005768	GO:0006810	GO:0009987
LOC_Os01g46950	26791754-26795939	-	aldose 1-epimerase, putative, expressed	GO:0005575	GO:0030246	GO:0003824	GO:0009058	GO:0006464	GO:0005975	GO:0009987
LOC_Os01g46970	26800060-26805508	-	transcription factor, putative, expressed	GO:0009058	GO:0006139	GO:0005829	GO:0003677	GO:0003700	GO:0009719
LOC_Os01g47040	26862081-26863434	+	C2 domain containing protein, putative, expressed	GO:0003674	GO:0005575	GO:0008150
LOC_Os01g47050	26872217-26875033	+	OsFBK1 - F-box domain and kelch repeat containing protein, expressed	GO:0007275	GO:0006464	GO:0003824
LOC_Os01g47070	26885484-26886754	+	glycosyl hydrolase, putative, expressed	GO:0006950	GO:0008152	GO:0009628	GO:0003824	GO:0005623	GO:0005488	GO:0016787	GO:0009991
LOC_Os01g47100	26912597-26913670	-	3-5 exonuclease domain-containing protein, putative, expressed	GO:0004518	GO:0005622	GO:0006139	GO:0003676
LOC_Os01g47180	26967895-26969185	-	3-5 exonuclease domain-containing protein, putative, expressed	GO:0004518	GO:0005622	GO:0006139	GO:0003676
LOC_Os01g47190	26971640-26973631	+	phosphoglycerate mutase, putative, expressed	GO:0008152	GO:0003824	GO:0009536
LOC_Os01g47256	27004253-27008038	+	exosome complex exonuclease RRP40, putative, expressed	GO:0005575	GO:0009058	GO:0006464
LOC_Os01g47270	27014072-27014866	-	DUF1645 domain containing protein, putative, expressed	GO:0003674	GO:0008150
LOC_Os01g47280	27017925-27021637	-	expressed protein	GO:0003674	GO:0005575	GO:0008150
LOC_Os01g47340	27047365-27050486	-	iron-sulfur cluster assembly enzyme ISCU, mitochondrial precursor, putative, expressed	GO:0009058	GO:0009987	GO:0005198	GO:0005739
LOC_Os01g47350	27050849-27054604	-	enoyl-CoA hydratase/isomerase family protein, putative, expressed	GO:0009058	GO:0009987	GO:0008152	GO:0003824	GO:0005777
LOC_Os01g47360	27055960-27056849	-	GATA zinc finger domain containing protein, expressed	GO:0009058	GO:0006139	GO:0003700
LOC_Os01g47370	27063892-27064167	-	MYB family transcription factor, putative, expressed	GO:0009058	GO:0006139	GO:0003700
LOC_Os01g47400	27081806-27085681	+	OsMan01 - Endo-Beta-Mannanase, expressed	GO:0005623	GO:0005488	GO:0016787	GO:0008152	GO:0005975	GO:0003824
LOC_Os01g47410	27085745-27092240	-	aspartic proteinase oryzasin-1 precursor, putative, expressed	GO:0016787	GO:0019538	GO:0005575	GO:0005829	GO:0006950	GO:0009628	GO:0005773
LOC_Os01g47420	27095458-27100314	+	pterin-4-alpha-carbinolamine dehydratase, putative, expressed	GO:0003824	GO:0008152	GO:0009058	GO:0009987
LOC_Os01g47430	27102119-27110016	-	protein of unknown function DUF1296 domain containing protein, expressed	GO:0003674	GO:0008150
LOC_Os01g47450	27115662-27121178	+	OsCttP1 - Putative C-terminal processing peptidase homologue, expressed	GO:0009579	GO:0019538	GO:0009536	GO:0007165	GO:0016787
LOC_Os01g47460	27123486-27129401	+	expressed protein	GO:0016020	GO:0006810	GO:0009987	GO:0005215
LOC_Os01g47470	27130541-27134194	-	serine/threonine-protein kinase, putative, expressed	GO:0005575	GO:0008152	GO:0009987	GO:0016301	GO:0000166	GO:0006464
LOC_Os01g47490	27144907-27149034	+	Lg106, putative, expressed	GO:0003674	GO:0008150	GO:0005886
LOC_Os01g47540	27178681-27183842	-	NLI interacting factor-like phosphatase, putative, expressed	GO:0005634	GO:0006464	GO:0016787
LOC_Os01g47550	27185633-27191256	+	kinase, pfkB family, putative, expressed	GO:0005975	GO:0009987	GO:0008152	GO:0009056	GO:0016301	GO:0009536
LOC_Os01g47560	27196417-27200990	-	WRKY16, expressed	GO:0009058	GO:0006139	GO:0003700
LOC_Os01g47570	27220793-27221485	+	expressed protein	GO:0003674	GO:0016020	GO:0008150
LOC_Os01g47580	27226175-27230292	-	lipid phosphatase protein, putative, expressed	GO:0009719	GO:0007165	GO:0005886	GO:0016787	GO:0008152	GO:0009987
LOC_Os01g47600	27236509-27239919	+	HMG1/2, putative, expressed	GO:0005634	GO:0009058	GO:0006139	GO:0003700	GO:0009536
LOC_Os01g47610	27240118-27242510	-	lipase class 3 family protein, putative, expressed	GO:0005575
LOC_Os01g47620	27243443-27246045	-	expressed protein	GO:0016020
LOC_Os01g47630	27246229-27248016	+	expressed protein	GO:0003674	GO:0016020	GO:0009536	GO:0009579	GO:0008150
LOC_Os01g47635	27248160-27249831	-	expressed protein	GO:0003674	GO:0016020	GO:0008150
LOC_Os01g47650	27257381-27266486	+	vacuolar protein sorting-associated protein 16, putative, expressed	GO:0016020	GO:0005773	GO:0003674	GO:0016043	GO:0009987
LOC_Os01g47680	27271350-27274033	-	60S ribosomal protein L18a-1, putative, expressed	GO:0003674	GO:0005575	GO:0008150
LOC_Os01g47690	27274676-27278560	-	metallo-beta-lactamase family protein, putative, expressed	GO:0008152	GO:0016787	GO:0009056	GO:0009987	GO:0006950	GO:0009628
LOC_Os01g47730	27301427-27303025	+	ras-related protein, putative, expressed	GO:0007165	GO:0000166	GO:0006810
LOC_Os01g47740	27303111-27312308	-	zinc finger, C3HC4 type domain containing protein, expressed	GO:0005488
LOC_Os01g47760	27326050-27327030	-	OsGrx_I1 - glutaredoxin subgroup III, expressed	GO:0008150	GO:0003824	GO:0003674	GO:0005575	GO:0007165	GO:0009719	GO:0005515	GO:0008152
LOC_Os01g47770	27336260-27339363	+	CS domain containing protein, putative, expressed	GO:0003674	GO:0008150
LOC_Os01g47780	27340899-27341950	-	fasciclin domain containing protein, expressed	GO:0016020	GO:0009987	GO:0005886
LOC_Os01g47800	27357337-27363861	+	AAA-type ATPase family protein, putative, expressed	GO:0008152	GO:0000166	GO:0005575	GO:0016787	GO:0009056	GO:0006139
LOC_Os01g47810	27366317-27368704	-	S-locus-like receptor protein kinase, putative, expressed	GO:0005623	GO:0016301	GO:0000166	GO:0030246	GO:0009875	GO:0006464
LOC_Os01g48130	27556008-27560681	-	no apical meristem protein, putative, expressed	GO:0005634	GO:0009058	GO:0006139	GO:0007275	GO:0009987	GO:0003700
LOC_Os01g48140	27565832-27570473	-	pentatricopeptide containing protein, putative, expressed	GO:0003674	GO:0005575	GO:0008150
LOC_Os01g48170	27582148-27583129	+	homeobox domain containing protein, expressed	GO:0005634	GO:0009058	GO:0006139	GO:0003700
LOC_Os01g48180	27587377-27598835	+	DDT domain containing protein, putative, expressed	GO:0005634	GO:0009058	GO:0006139	GO:0003700
LOC_Os01g48190	27601487-27604926	+	drought induced 19 protein, putative, expressed	GO:0006950	GO:0009628
LOC_Os01g48210	27624620-27630362	+	PAP/25A associated domain containing protein, putative, expressed	GO:0005575	GO:0008152	GO:0016740	GO:0008150	GO:0003676
LOC_Os01g48220	27631022-27633567	-	protein of unknown function DUF1421 domain containing protein, expressed	GO:0003674	GO:0005575	GO:0008150
LOC_Os01g48250	27656261-27658078	+	OsFBDUF5 - F-box and DUF domain containing protein, expressed	GO:0003674	GO:0008150
LOC_Os01g48270	27660013-27666772	-	AAA-type ATPase family protein, putative, expressed	GO:0008152	GO:0000166	GO:0019538	GO:0016787	GO:0009056	GO:0006139
LOC_Os01g48290	27676501-27677028	+	dof zinc finger domain containing protein, putative, expressed	GO:0005575	GO:0003677	GO:0009058	GO:0006139	GO:0003700
LOC_Os01g48300	27677194-27681560	-	ATP synthase protein I related, putative, expressed	GO:0009536
LOC_Os01g48310	27681724-27685685	-	expressed protein	GO:0005488
LOC_Os01g48320	27690411-27692209	-	transcription factor like protein, putative, expressed	GO:0005575	GO:0009058	GO:0006139	GO:0003700
LOC_Os01g48330	27692557-27702476	-	protein kinase domain containing protein, expressed	GO:0005575	GO:0008152	GO:0009987	GO:0016301	GO:0000166	GO:0006464
LOC_Os01g48370	27716188-27721217	-	OsFBT1 - F-box and tubby domain containing protein, expressed	GO:0008152	GO:0016787	GO:0009058	GO:0006139	GO:0003700
LOC_Os01g48380	27725324-27732481	+	PPR repeat domain containing protein, putative, expressed	GO:0008150	GO:0005575	GO:0005488	GO:0000003	GO:0009791	GO:0009790
LOC_Os01g48390	27733409-27739844	+	expressed protein	GO:0007165	GO:0009653	GO:0030154	GO:0007275	GO:0016301	GO:0000166	GO:0006464
LOC_Os01g48410	27742226-27745236	+	ATROPGEF7/ROPGEF7, putative, expressed	GO:0008152	GO:0008150	GO:0030234
LOC_Os01g48420	27745604-27747931	-	peroxiredoxin, putative, expressed	GO:0003674	GO:0005575	GO:0008152	GO:0019725	GO:0003824
LOC_Os01g48440	27757763-27761733	-	glycosyltransferase family 43 protein, putative, expressed	GO:0009058	GO:0006464	GO:0005975	GO:0016740	GO:0005794	GO:0009987
LOC_Os01g48444	27777506-27780978	+	OsIAA5 - Auxin-responsive Aux/IAA gene family member, expressed	GO:0009719	GO:0005634	GO:0009058	GO:0006139	GO:0003700	GO:0005737
LOC_Os01g48446	27780948-27782266	-	no apical meristem protein, putative, expressed	GO:0005634	GO:0006950	GO:0009628	GO:0009058	GO:0006139	GO:0007275	GO:0003700	GO:0009719
LOC_Os01g48500	27801413-27802497	+	expressed protein	GO:0003674	GO:0008150	GO:0009536
LOC_Os01g48530	27833883-27836030	+	expressed protein	GO:0003674	GO:0008150	GO:0009536
LOC_Os01g48540	27840205-27842391	+	glyoxal oxidase-related, putative, expressed	GO:0003674	GO:0008150
LOC_Os01g48570	27852465-27855997	+	expressed protein	GO:0003674	GO:0008150
LOC_Os01g48580	27857948-27862131	+	ubiquitin-conjugating enzyme E2, putative, expressed	GO:0006464	GO:0005575	GO:0003824	GO:0019538
LOC_Os01g48600	27866834-27867123	-	ubiquitin carboxyl-terminal hydrolase family protein, putative, expressed	GO:0016787	GO:0005634	GO:0019538	GO:0009056	GO:0009987	GO:0008152
LOC_Os01g48610	27868718-27871847	+	expressed protein	GO:0008150	GO:0009536
LOC_Os01g48620	27875639-27878460	+	expressed protein	GO:0008150	GO:0009536
LOC_Os01g48640	27883020-27886068	+	expressed protein	GO:0008150	GO:0009536
LOC_Os01g48660	27896354-27899318	+	expressed protein	GO:0008150	GO:0009536
LOC_Os01g48690	27922230-27924368	+	ribosomal protein rpS20, putative, expressed	GO:0005840	GO:0016020	GO:0003723	GO:0009987	GO:0006412	GO:0005198	GO:0009536
LOC_Os01g48700	27924901-27928433	-	transcription factor Dp, putative, expressed	GO:0005634	GO:0005515	GO:0009058	GO:0006139	GO:0007049	GO:0006259	GO:0005737
LOC_Os01g48710	27929928-27930950	-	heavy metal-associated domain containing protein, expressed	GO:0005575	GO:0005488	GO:0006810
LOC_Os01g48720	27938768-27947047	+	RNA polymerase III subunit RPC82 family protein, putative, expressed	GO:0005623	GO:0016740	GO:0003677	GO:0006139	GO:0009058
LOC_Os01g48740	27956653-27957588	+	aspartyl protease family protein, putative, expressed	GO:0005575	GO:0019538	GO:0016787
LOC_Os01g48750	27960362-27961544	+	aspartic proteinase nepenthesin-2 precursor, putative, expressed	GO:0005575	GO:0019538	GO:0016787
LOC_Os01g48760	27961739-27965444	+	THAP domain-containing protein 4, putative, expressed	GO:0003674	GO:0005829	GO:0008150
LOC_Os01g48790	27983688-27990383	+	YT521-B-like family domain containing protein, expressed	GO:0003674	GO:0008150
LOC_Os01g48800	27995792-27997546	+	purine permease, putative, expressed	GO:0016020	GO:0006810	GO:0009987	GO:0005215
LOC_Os01g48810	28009026-28011895	+	transcription initiation factor TFIID subunit 11, putative, expressed	GO:0003677	GO:0005634	GO:0006139	GO:0009058
LOC_Os01g48820	28012393-28014006	+	expressed protein	GO:0003674	GO:0008150	GO:0009536
LOC_Os01g48830	28015361-28021413	-	expressed protein	GO:0003674	GO:0008150
LOC_Os01g48850	28028738-28032031	-	auxin-responsive protein, putative, expressed	GO:0016020	GO:0008152	GO:0009056	GO:0009987	GO:0003824
LOC_Os01g48874	28032816-28051830	-	wax synthase, putative, expressed	GO:0003674	GO:0005575	GO:0008150
LOC_Os01g48910	28060410-28067159	-	AMP-binding enzyme, putative, expressed	GO:0008152	GO:0009987	GO:0006629	GO:0003824	GO:0009058	GO:0005886
LOC_Os01g48930	28080392-28083388	+	splicing factor-related, putative, expressed	GO:0003674	GO:0005575
LOC_Os01g48960	28091208-28102930	-	glutamate synthase, chloroplast precursor, putative, expressed	GO:0009058	GO:0009987	GO:0008152	GO:0003824	GO:0008150	GO:0040007	GO:0009536
LOC_Os01g48980	28118055-28123308	-	GPI transamidase component family protein, putative, expressed	GO:0005783	GO:0008152	GO:0016787
LOC_Os01g48990	28126575-28130277	+	uncharacterized kinase mug58, putative, expressed	GO:0008152	GO:0009987	GO:0016301	GO:0009536	GO:0009058
LOC_Os01g49010	28161732-28166115	+	ORC4 - Putative origin recognition complex subunit 4, expressed	GO:0005622	GO:0005515	GO:0009058	GO:0006259
LOC_Os01g49024	28167063-28172563	-	phosphatidylserine synthase, putative, expressed	GO:0016740	GO:0005634	GO:0009058	GO:0009987	GO:0006629	GO:0016020	GO:0005783
LOC_Os01g49026	28173827-28176118	+	transmembrane protein 93, putative, expressed	GO:0003674	GO:0005575	GO:0008150
LOC_Os01g49030	28176743-28177756	+	expressed protein	GO:0008150	GO:0005886
LOC_Os01g49060	28187853-28193358	+	prenyltransferase, putative, expressed	GO:0005575	GO:0006464	GO:0016740
LOC_Os01g49110	28231417-28235420	+	prenyltransferase, putative, expressed	GO:0005575	GO:0006464	GO:0016740
LOC_Os01g49120	28234702-28238634	-	MATE efflux family protein, putative, expressed	GO:0006810	GO:0016020	GO:0009987	GO:0005215
LOC_Os01g49160	28249920-28251516	+	MYB family transcription factor, putative, expressed	GO:0003677	GO:0009058	GO:0006139	GO:0003700
LOC_Os01g49210	28289376-28290276	+	expressed protein	GO:0003674	GO:0005575	GO:0009058	GO:0006464
LOC_Os01g49230	28303270-28304839	+	limonoid UDP-glucosyltransferase, putative, expressed	GO:0005575	GO:0016740	GO:0008152
LOC_Os01g49240	28307652-28309500	+	limonoid UDP-glucosyltransferase, putative, expressed	GO:0016740	GO:0008152	GO:0009628	GO:0005737
LOC_Os01g49250	28312054-28317274	+	methyltransferase, putative, expressed	GO:0005634	GO:0005829
LOC_Os01g49270	28322661-28324988	+	XPA-binding protein 2, putative, expressed	GO:0006139	GO:0005488
LOC_Os01g49280	28325361-28328256	-	zinc finger family protein, putative, expressed	GO:0005488
LOC_Os01g49290	28330800-28333392	+	WD repeat-containing protein, putative, expressed	GO:0005730	GO:0000166	GO:0005622	GO:0005886	GO:0009791	GO:0007275	GO:0009719	GO:0009987
LOC_Os01g49310	28345842-28351050	+	expressed protein	GO:0003674	GO:0005575	GO:0009628
LOC_Os01g49320	28354771-28356109	-	glycosyl hydrolase, putative, expressed	GO:0006950	GO:0008152	GO:0009628	GO:0003824	GO:0005623	GO:0005488	GO:0016787	GO:0009991
LOC_Os01g49330	28364038-28368313	+	formyl transferase, putative, expressed	GO:0016787	GO:0009058	GO:0016740	GO:0006139	GO:0003824
LOC_Os01g49340	28367976-28370532	-	arginine/serine-rich coiled-coil protein 1, putative, expressed	GO:0003674	GO:0005575	GO:0008150
LOC_Os01g49350	28370855-28374508	-	DUF292 domain containing protein, expressed	GO:0005623	GO:0008150
LOC_Os01g49360	28376398-28379686	-	FAD-binding and arabino-lactone oxidase domains containing protein, putative, expressed	GO:0005623	GO:0003824	GO:0016020	GO:0005488	GO:0008152
LOC_Os01g49380	28384020-28387158	-	lipase, putative, expressed	GO:0008152	GO:0016787
LOC_Os01g49390	28403602-28404693	+	IPP transferase, putative, expressed	GO:0008152	GO:0016740	GO:0009536	GO:0040007	GO:0009058	GO:0009987
LOC_Os01g49410	28417640-28418440	-	expressed protein	GO:0003674	GO:0008150
LOC_Os01g49440	28431913-28433406	+	expressed protein	GO:0003674	GO:0008150
LOC_Os01g49460	28444493-28444948	+	hypothetical protein	GO:0016740	GO:0005575	GO:0009058	GO:0009987	GO:0019748	GO:0008152
LOC_Os01g49470	28447887-28458990	-	E3 ubiquitin ligase, putative, expressed	GO:0009991	GO:0007154	GO:0006950	GO:0005488	GO:0000003	GO:0009791	GO:0009790
LOC_Os01g49490	28467690-28471172	-	expressed protein	GO:0003674	GO:0005575	GO:0008150
LOC_Os01g49510	28479274-28483659	+	OsPOP3 - Putative Prolyl Oligopeptidase homologue, expressed	GO:0005575	GO:0008150
LOC_Os01g49560	28502364-28503468	-	expressed protein	GO:0008152	GO:0009987	GO:0016301	GO:0000166	GO:0006464	GO:0005886
LOC_Os01g49580	28513097-28517569	+	Protein kinase domain containing protein, expressed	GO:0005623	GO:0008152	GO:0009987	GO:0016301	GO:0000166	GO:0006464
LOC_Os01g49600	28522160-28523748	+	expressed protein	GO:0008152	GO:0009987	GO:0016301	GO:0000166	GO:0006464	GO:0005886
LOC_Os01g49614	28524006-28534608	+	Protein kinase domain containing protein, expressed	GO:0005623	GO:0008152	GO:0009987	GO:0016301	GO:0000166	GO:0006464
LOC_Os01g49640	28537873-28538617	-	LTPL149 - Protease inhibitor/seed storage/LTP family protein precursor, expressed	GO:0005623	GO:0008289	GO:0006810
LOC_Os01g49650	28538774-28539704	-	LTPL150 - Protease inhibitor/seed storage/LTP family protein precursor, expressed	GO:0005623	GO:0008289	GO:0006810
LOC_Os01g49660	28539994-28541254	+	reticulon domain containing protein, putative, expressed	GO:0005783	GO:0009628	GO:0005886
LOC_Os01g49670	28541536-28545424	-	cytidylyltransferase domain containing protein, expressed	GO:0009058	GO:0016740	GO:0009536
LOC_Os01g49690	28555935-28560699	+	Ser/Thr protein phosphatase family protein, putative, expressed	GO:0008152	GO:0016787	GO:0009987	GO:0008150
LOC_Os01g49710	28566625-28567663	-	glutathione S-transferase, putative, expressed	GO:0016740	GO:0009056	GO:0009987	GO:0019748	GO:0008152	GO:0005737
LOC_Os01g49720	28568721-28569792	-	glutathione S-transferase, putative, expressed	GO:0016740	GO:0009056	GO:0009987	GO:0019748	GO:0008152	GO:0005737
LOC_Os01g49740	28573133-28575675	+	expressed protein	GO:0016043	GO:0009987	GO:0005515	GO:0009628	GO:0005829
LOC_Os01g49760	28578100-28583696	+	expressed protein	GO:0009536
LOC_Os01g49770	28582843-28586527	-	zinc finger, C3HC4 type domain containing protein, expressed	GO:0005488
LOC_Os01g49810	28599295-28600245	+	expressed protein	GO:0003674	GO:0005575	GO:0008150
LOC_Os01g49820	28605063-28608214	+	lipid phosphatase protein, putative, expressed	GO:0009719	GO:0007165	GO:0005886	GO:0016787	GO:0008152	GO:0009987
LOC_Os01g49890	28653963-28655948	-	threonine synthase, chloroplast precursor, putative, expressed	GO:0008152	GO:0009987	GO:0003824	GO:0005829	GO:0009058	GO:0009536
LOC_Os01g49900	28657603-28660499	-	peptidyl-tRNA hydrolase, mitochondrial precursor protein, putative, expressed	GO:0006412	GO:0016787	GO:0009536
LOC_Os01g49910	28666309-28668106	+	expressed protein	GO:0007165	GO:0016301	GO:0000166	GO:0006464	GO:0005886
LOC_Os01g49920	28669479-28673568	+	protein kinase, putative, expressed	GO:0007165	GO:0016301	GO:0000166	GO:0006464	GO:0005886
LOC_Os01g50020	28735749-28738223	-	expressed protein	GO:0006139	GO:0003723	GO:0005634	GO:0000166	GO:0005737	GO:0006412	GO:0003676
LOC_Os01g50040	28746512-28751346	+	DNA binding protein, putative, expressed	GO:0003674	GO:0008150
LOC_Os01g50050	28752055-28755585	-	polyprenyl synthetase, putative, expressed	GO:0009058	GO:0009987	GO:0006629	GO:0016740	GO:0008152	GO:0005829
LOC_Os01g50060	28756047-28759294	-	1-aminocyclopropane-1-carboxylate deaminase, putative, expressed	GO:0005575	GO:0008152	GO:0003824	GO:0005488
LOC_Os01g50070	28768976-28769426	+	multidrug resistance protein 1, putative, expressed	GO:0006810	GO:0009987	GO:0016787	GO:0005215	GO:0009056	GO:0006139
LOC_Os01g50120	28798874-28804461	+	expressed protein	GO:0003674	GO:0008150	GO:0009536
LOC_Os01g50160	28825745-28832656	+	MDR-like ABC transporter, putative, expressed	GO:0006810	GO:0009987	GO:0005575	GO:0016787	GO:0005215	GO:0009056	GO:0006139	GO:0005886
LOC_Os01g50170	28835243-28836885	+	eukaryotic aspartyl protease domain containing protein, expressed	GO:0005623	GO:0019538	GO:0016787
LOC_Os01g50200	28847957-28849824	-	UDP-glucoronosyl and UDP-glucosyl transferase domain containing protein, expressed	GO:0016740	GO:0008152	GO:0005829
LOC_Os01g50320	28885409-28890942	+	surp module family protein, putative, expressed	GO:0006139	GO:0003723
LOC_Os01g50330	28891193-28892212	-	strictosidine synthase 1 precursor, putative, expressed	GO:0003824	GO:0005783	GO:0005618	GO:0009058	GO:0005575	GO:0009987	GO:0005886
LOC_Os01g50360	28913375-28915902	+	NAC domain containing protein, putative, expressed	GO:0005575	GO:0005829	GO:0006950	GO:0009628	GO:0005840
LOC_Os01g50440	28955683-28957041	+	AWPM-19-like membrane family protein, putative, expressed	GO:0005623	GO:0003674	GO:0016020	GO:0008150
LOC_Os01g50460	28975563-28977354	+	nodulin MtN3 family protein, putative, expressed	GO:0016020	GO:0006810	GO:0009987	GO:0005215	GO:0003674	GO:0005623	GO:0005886	GO:0008150
LOC_Os01g50470	28978119-28983868	+	regulator of chromosome condensation, putative, expressed	GO:0005488
LOC_Os01g50480	28984543-28986016	-	SAM dependent carboxyl methyltransferase, putative, expressed	GO:0005575	GO:0016740	GO:0008152	GO:0009987	GO:0008150
LOC_Os01g50490	28991234-28993285	+	cytochrome P450, putative, expressed	GO:0003674	GO:0005575	GO:0005488	GO:0003824	GO:0008152	GO:0019825
LOC_Os01g50610	29050751-29053594	-	SAM dependent carboxyl methyltransferase, putative, expressed	GO:0005575	GO:0016740	GO:0008152	GO:0009987	GO:0008150
LOC_Os01g50616	29066657-29072196	-	phosphatidylinositol transfer, putative, expressed	GO:0006810	GO:0005215
LOC_Os01g50622	29072766-29076344	-	DNA-binding protein DSP1, putative, expressed	GO:0006950	GO:0003677	GO:0006259	GO:0004518
LOC_Os01g50680	29104884-29109135	+	OsSub2 - Putative Subtilisin homologue, expressed	GO:0016787	GO:0019538	GO:0008152	GO:0005618	GO:0005515
LOC_Os01g50690	29109936-29119362	+	WD domain, G-beta repeat domain containing protein, expressed	GO:0005575	GO:0000166	GO:0008150
LOC_Os01g50700	29119761-29124636	+	dehydrin family protein, expressed	GO:0019538	GO:0009987	GO:0005515
LOC_Os01g50720	29132159-29133940	-	MYB family transcription factor, putative, expressed	GO:0009058	GO:0006139
LOC_Os01g50730	29145693-29148106	-	expressed protein	GO:0005634	GO:0008152	GO:0005515	GO:0006139	GO:0016740
LOC_Os01g50750	29152619-29154853	+	zinc finger, C3HC4 type domain containing protein, expressed	GO:0005488	GO:0009536
LOC_Os01g50760	29158263-29162718	+	polyprenyl synthetase, putative, expressed	GO:0009058	GO:0009987	GO:0006629	GO:0016740	GO:0008152	GO:0005829
LOC_Os01g50770	29166419-29170411	+	adaptor complexes medium subunit family domain containing protein, expressed	GO:0016020	GO:0005737	GO:0006810	GO:0009987	GO:0005829
LOC_Os01g50810	29183719-29184972	-	invertase/pectin methylesterase inhibitor family protein, putative, expressed	GO:0008152	GO:0005618	GO:0016787	GO:0008150
LOC_Os01g50820	29188850-29190965	+	transporter, major facilitator family, putative, expressed	GO:0005215	GO:0006810	GO:0009987	GO:0005886
LOC_Os01g50830	29191834-29194734	+	expressed protein	GO:0003674	GO:0008150	GO:0009536
LOC_Os01g50840	29202409-29203689	-	expressed protein	GO:0003674	GO:0005575	GO:0008150
LOC_Os01g50860	29216899-29221807	+	chloride transporter, chloride channel family, putative, expressed	GO:0016020	GO:0006810	GO:0009987	GO:0009536	GO:0009579	GO:0005215
LOC_Os01g50870	29223188-29223499	-	expressed protein	GO:0003674	GO:0008150	GO:0005886
LOC_Os01g50900	29231900-29232796	+	Cupin domain containing protein, expressed	GO:0003674	GO:0008150	GO:0005488
LOC_Os01g50910	29233028-29234256	-	late embryogenesis abundant protein, group 3, putative, expressed	GO:0003674	GO:0005634	GO:0000003	GO:0009791	GO:0009790
LOC_Os01g50930	29240064-29246877	-	expressed protein	GO:0003674	GO:0009536	GO:0005622	GO:0008150
LOC_Os01g50934	29247022-29250112	+	fiber protein Fb11, putative, expressed	GO:0003674	GO:0016020	GO:0005739	GO:0008150
LOC_Os01g50960	29280126-29282901	-	RNA polymerase II transcriptional coactivator KELP, putative, expressed	GO:0005575	GO:0003677	GO:0003674	GO:0005515	GO:0009058	GO:0006139
LOC_Os01g50990	29298041-29299464	+	FBD domain containing protein, putative, expressed	GO:0003674	GO:0008150
LOC_Os01g51010	29306448-29312618	+	DUF292 domain containing protein, expressed	GO:0008150
LOC_Os01g51040	29318192-29322569	-	transmembrane protein 16K, putative, expressed	GO:0003674	GO:0008150
LOC_Os01g51050	29323220-29324340	-	jacalin-like lectin domain containing protein, expressed	GO:0003674	GO:0005575	GO:0008150
LOC_Os01g51060	29326689-29334795	-	hydrolase, putative, expressed	GO:0006950	GO:0005783	GO:0019538	GO:0008152	GO:0016787	GO:0005886
LOC_Os01g51140	29382534-29385653	-	helix-loop-helix DNA-binding domain containing protein, expressed	GO:0003677	GO:0005634	GO:0009058	GO:0006139	GO:0003700
LOC_Os01g51190	29423421-29428115	+	expressed protein	GO:0003674	GO:0008150
LOC_Os01g51210	29437276-29439882	-	uncharacterized protein PA4923, putative, expressed	GO:0005634	GO:0009058	GO:0009987	GO:0005829	GO:0005515
LOC_Os01g51220	29442650-29447144	+	transport protein particle component, Bet3, domain containing protein, expressed	GO:0003674	GO:0006810	GO:0009987
LOC_Os01g51230	29447990-29450454	-	IQ calmodulin-binding motif domain containing protein, expressed	GO:0005515
LOC_Os01g51250	29458644-29463035	+	mitochondrial carrier protein, putative, expressed	GO:0006810	GO:0009987	GO:0016020	GO:0005739	GO:0005488	GO:0005215
LOC_Os01g51260	29469565-29471507	+	MYB family transcription factor, putative, expressed	GO:0003677	GO:0005634	GO:0009908	GO:0009058	GO:0006139	GO:0009719	GO:0009987	GO:0003700
LOC_Os01g51280	29479108-29482865	+	5-nucleotidase surE, putative, expressed	GO:0005575	GO:0008152	GO:0016787	GO:0009987	GO:0008150
LOC_Os01g51290	29483207-29492556	-	protein kinase family protein, putative, expressed	GO:0008152	GO:0009987	GO:0016301	GO:0005515	GO:0000166	GO:0006464	GO:0005886
LOC_Os01g51310	29508272-29509435	+	expressed protein	GO:0005623	GO:0003674	GO:0008150
LOC_Os01g51320	29513284-29514918	-	peroxisomal N-acetyl-spermine/spermidine oxidase precursor, putative, expressed	GO:0005623	GO:0003824	GO:0008152
LOC_Os01g51360	29529726-29532847	-	lipase, putative, expressed	GO:0009628	GO:0008152	GO:0016787	GO:0005737	GO:0009536	GO:0006629	GO:0009987
LOC_Os01g51400	29551666-29554002	+	Leucine Rich Repeat family protein, expressed	GO:0005623	GO:0007165	GO:0016301	GO:0005515	GO:0000166	GO:0006464
LOC_Os01g51410	29560350-29567065	+	glycine dehydrogenase, putative, expressed	GO:0005737	GO:0000166	GO:0008152	GO:0003824	GO:0009987	GO:0009056	GO:0005739	GO:0009536
LOC_Os01g51420	29568547-29571484	+	calcineurin B, putative, expressed	GO:0016020	GO:0005773	GO:0005515	GO:0005488	GO:0008150	GO:0006950	GO:0009628	GO:0005886
LOC_Os01g51430	29572653-29575706	+	green ripe-like, putative, expressed	GO:0007165	GO:0009719	GO:0003674	GO:0005783	GO:0005794
LOC_Os01g51530	29598881-29601172	-	methyltransferase domain containing protein, expressed	GO:0008152	GO:0016740	GO:0009987	GO:0009536
LOC_Os01g51540	29605119-29606563	-	cytidine/deoxycytidylate deaminase, putative, expressed	GO:0006139	GO:0009056	GO:0016787	GO:0005829
LOC_Os01g51550	29610944-29614656	+	peroxidase family protein, expressed	GO:0005623	GO:0006950	GO:0005488	GO:0003824	GO:0008152
LOC_Os01g51620	29645867-29649216	+	KRR1 small subunit processome component, putative, expressed	GO:0005575	GO:0003723	GO:0008150
LOC_Os01g51630	29652580-29655625	-	XIE, putative, expressed	GO:0009987	GO:0008152	GO:0003774	GO:0005856
LOC_Os01g51640	29679090-29683010	-	expressed protein	GO:0003674	GO:0008150
LOC_Os01g51690	29720923-29723065	-	WRKY26, expressed	GO:0006950	GO:0009607	GO:0009719	GO:0007165	GO:0009058	GO:0006139	GO:0003700
LOC_Os01g51700	29730128-29735114	-	ras-related protein, putative, expressed	GO:0007165	GO:0009056	GO:0006139	GO:0016787	GO:0016020	GO:0005773	GO:0006810	GO:0009987
LOC_Os01g51710	29736288-29739449	-	zinc knuckle domain containing protein, expressed	GO:0019538	GO:0009987	GO:0005515	GO:0005488	GO:0003676
LOC_Os01g51720	29740123-29742527	+	expressed protein	GO:0003674	GO:0005575	GO:0008150
LOC_Os01g51754	29760719-29770037	+	alpha-amylase precursor, putative, expressed	GO:0008152	GO:0016787	GO:0005975	GO:0009987	GO:0009056	GO:0009536
LOC_Os01g51790	29780279-29783148	+	expressed protein	GO:0003674	GO:0005575	GO:0008150
LOC_Os01g51800	29783547-29785958	-	expressed protein	GO:0003674	GO:0005783	GO:0008150
LOC_Os01g51810	29786135-29788237	-	pentatricopeptide, putative, expressed	GO:0003674	GO:0005575	GO:0006139
LOC_Os01g51840	29801081-29806970	-	IQ calmodulin-binding motif family protein, putative, expressed	GO:0005829	GO:0005515	GO:0008150	GO:0005886
LOC_Os01g51850	29810802-29812468	-	expressed protein	GO:0003674	GO:0005575	GO:0008150
LOC_Os01g51860	29816809-29819738	+	violaxanthin de-epoxidase, putative, expressed	GO:0003674	GO:0008150
LOC_Os01g51870	29820729-29822139	+	methyltransferase, putative, expressed	GO:0005575	GO:0008152	GO:0016740	GO:0009987
LOC_Os01g51890	29830122-29836238	+	endonuclease/exonuclease/phosphatase family domain containing protein, expressed	GO:0016787	GO:0008152	GO:0009987	GO:0005739	GO:0008150
LOC_Os01g51920	29842643-29846825	-	phosphotransferase, putative, expressed	GO:0008152	GO:0009987	GO:0009058	GO:0006629	GO:0016301
LOC_Os01g51980	29874486-29877505	+	alliin lyase precursor, putative, expressed	GO:0005623	GO:0008152	GO:0003824	GO:0005488
LOC_Os01g51990	29878435-29880280	-	AN1-like zinc finger domain containing protein, expressed	GO:0003677	GO:0005488	GO:0008150
LOC_Os01g52010	29894027-29898467	+	alliin lyase precursor, putative, expressed	GO:0005623	GO:0008152	GO:0003824	GO:0005488
LOC_Os01g52030	29904104-29904857	-	zinc finger A20 and AN1 domain-containing stress-associated protein, putative, expressed	GO:0003677	GO:0005575	GO:0005488	GO:0008150
LOC_Os01g52070	29943910-29948654	+	potassium channel AKT1, putative, expressed	GO:0005783	GO:0000166	GO:0005215	GO:0006810	GO:0009987	GO:0009607	GO:0005886
LOC_Os01g52090	29950040-29952644	-	transcription factor like protein, putative, expressed	GO:0005575	GO:0009058	GO:0006139	GO:0003700
LOC_Os01g52100	29960694-29963067	+	DUF581 domain containing protein, expressed	GO:0003674	GO:0005575	GO:0008150
LOC_Os01g52110	29965064-29970767	-	RING finger and CHY zinc finger domain-containing protein 1, putative, expressed	GO:0005488
LOC_Os01g52130	29987911-29994141	+	sulfate transporter, putative, expressed	GO:0006810	GO:0016020	GO:0009987	GO:0005215
LOC_Os01g52140	29995196-29999996	+	expressed protein	GO:0003674	GO:0008150
LOC_Os01g52160	30003532-30005946	+	heavy metal-associated domain containing protein, expressed	GO:0005623	GO:0005488	GO:0006810
LOC_Os01g52170	30008281-30012094	+	expressed protein	GO:0009058	GO:0009987	GO:0000166	GO:0009536
LOC_Os01g52180	30014184-30015140	+	lipase, putative, expressed	GO:0005575	GO:0016787	GO:0006629
LOC_Os01g52190	30015934-30017274	-	aspartic proteinase nepenthesin precursor, putative, expressed	GO:0016020	GO:0005618	GO:0019538	GO:0008152	GO:0009628	GO:0016787
LOC_Os01g52200	30017781-30019979	-	mitochondrial ATP synthase g subunit family protein, putative, expressed	GO:0006810	GO:0009058	GO:0006139	GO:0005215	GO:0005739
LOC_Os01g52214	30020917-30023812	-	ubiquinone oxidoreductase, putative, expressed	GO:0006091	GO:0016020	GO:0005739	GO:0005488	GO:0008152	GO:0003824
LOC_Os01g52230	30025249-30026465	-	phosphoethanolamine/phosphocholine phosphatase, putative, expressed	GO:0009991	GO:0007154	GO:0006950	GO:0008152	GO:0016787	GO:0016043
LOC_Os01g52250	30030997-30041476	-	starch synthase, putative, expressed	GO:0016740	GO:0005975	GO:0009987	GO:0008152	GO:0009536
LOC_Os01g52240	30030998-30032054	+	chlorophyll A-B binding protein, putative, expressed	GO:0016020	GO:0009536	GO:0009579	GO:0006091	GO:0015979	GO:0005622	GO:0005488
LOC_Os01g52260	30042527-30043938	+	serine acetyltransferase protein, putative, expressed	GO:0008152	GO:0009058	GO:0009987	GO:0016740	GO:0005829
LOC_Os01g52270	30048291-30049986	+	NB-ARC domain containing protein, expressed	GO:0000166	GO:0006950
LOC_Os01g52280	30055567-30057039	+	NB-ARC domain containing protein, expressed	GO:0005515	GO:0006950
LOC_Os01g52290	30058008-30060963	+	expressed protein	GO:0000166	GO:0006950
LOC_Os01g52320	30068605-30070131	+	NB-ARC domain containing protein, expressed	GO:0005515	GO:0006950
LOC_Os01g52330	30075624-30077126	+	NB-ARC domain containing protein, expressed	GO:0005515	GO:0006950
LOC_Os01g52340	30079649-30081500	+	NB-ARC domain containing protein, expressed	GO:0005515	GO:0006950
LOC_Os01g52380	30091365-30093186	+	expressed protein	GO:0005515	GO:0006950
LOC_Os01g52390	30095420-30098797	-	plasminogen activator inhibitor 1 RNA-binding protein, putative, expressed	GO:0003723	GO:0005634	GO:0008150	GO:0005737
LOC_Os01g52400	30102785-30107361	+	bacterial transferase hexapeptide domain containing protein, expressed	GO:0016740	GO:0009058	GO:0006629
LOC_Os01g52420	30120011-30120241	+	conserved hypothetical protein	GO:0016740	GO:0008152	GO:0009987	GO:0008150	GO:0005515
LOC_Os01g52430	30124951-30128956	+	hAT dimerisation domain-containing protein, putative, expressed	GO:0005575	GO:0003677	GO:0008150	GO:0005515
LOC_Os01g52460	30135763-30137746	+	regulator of ribonuclease, putative, expressed	GO:0005575	GO:0008152	GO:0006139	GO:0030234
LOC_Os01g52480	30155665-30157765	+	senescence-associated protein, putative, expressed	GO:0003674	GO:0008150
LOC_Os01g52514	30173442-30179151	+	B3 DNA binding domain containing protein, expressed	GO:0003677	GO:0005654	GO:0009908	GO:0006950	GO:0009628
LOC_Os01g52530	30180581-30184477	+	phosphoribosyl transferase, putative, expressed	GO:0005488	GO:0016740	GO:0006139	GO:0009058
LOC_Os01g52540	30185134-30189912	+	B3 DNA binding domain containing protein, expressed	GO:0005575	GO:0003677	GO:0009058	GO:0006139	GO:0003700
LOC_Os01g52570	30225839-30226855	+	lachrymatory factor synthase, putative, expressed	GO:0003674	GO:0005575	GO:0008150
LOC_Os01g52610	30241948-30251105	+	membrane associated DUF588 domain containing protein, putative, expressed	GO:0003674	GO:0016020	GO:0008150
LOC_Os01g52630	30251470-30254956	+	regulator of chromosome condensation, putative, expressed	GO:0005575	GO:0005515	GO:0003682	GO:0008150
LOC_Os01g52650	30263383-30264381	-	POEI44 - Pollen Ole e I allergen and extensin family protein precursor, expressed	GO:0005623	GO:0003674	GO:0008150
LOC_Os01g52660	30272912-30274078	-	POEI51 - Pollen Ole e I allergen and extensin family protein precursor, expressed	GO:0005575	GO:0009719	GO:0005886
LOC_Os01g52710	30311221-30315924	+	glycosyl transferase 8 domain containing protein, putative, expressed	GO:0016740	GO:0009058	GO:0005975
LOC_Os01g52720	30320746-30323993	+	Complex I intermediate-associated protein 30 domain containing protein, putative, expressed	GO:0003674	GO:0005739	GO:0008150
LOC_Os01g52730	30322749-30325085	-	DUF584 domain containing protein, putative, expressed	GO:0003674	GO:0005575	GO:0009719
LOC_Os01g52740	30340015-30341594	-	expressed protein	GO:0003674	GO:0005575	GO:0009719
LOC_Os01g52750	30344079-30349015	-	OsSub3 - Putative Subtilisin homologue, expressed	GO:0016787	GO:0019538	GO:0008152	GO:0005618	GO:0005515
LOC_Os01g52760	30351829-30358257	+	expressed protein	GO:0005623	GO:0003674	GO:0008150
LOC_Os01g52770	30361755-30364101	+	GDSL-like lipase/acylhydrolase, putative, expressed	GO:0005623	GO:0008152	GO:0016787	GO:0006629
LOC_Os01g52780	30363062-30370212	-	HVA22, putative, expressed	GO:0005623	GO:0003674	GO:0008150
LOC_Os01g52790	30372204-30376917	-	cytochrome P450 72A1, putative, expressed	GO:0005623	GO:0003674	GO:0005488	GO:0003824	GO:0008152	GO:0019825
LOC_Os01g52800	30378185-30378984	-	cytochrome P450 72A1, putative, expressed	GO:0008150	GO:0003674	GO:0005488	GO:0008152	GO:0019825	GO:0005623	GO:0003824
LOC_Os01g52810	30381099-30383392	+	expressed protein	GO:0005623	GO:0016301	GO:0000166	GO:0006464	GO:0008152	GO:0009987	GO:0003824	GO:0016787
LOC_Os01g52830	30386374-30387917	-	DUF1264 domain containing protein, putative, expressed	GO:0003674	GO:0005575	GO:0008150
LOC_Os01g52864	30398944-30405920	+	transmembrane protein, putative, expressed	GO:0009536	GO:0016020
LOC_Os01g52880	30407036-30408554	+	leucine-rich repeat family protein, putative, expressed	GO:0005618	GO:0016020
LOC_Os01g52900	30413604-30415814	-	expressed protein	GO:0008152	GO:0009987	GO:0016740	GO:0003824	GO:0008150	GO:0009058	GO:0006464	GO:0009536
LOC_Os01g52920	30426929-30432086	+	expressed protein	GO:0003674	GO:0005575	GO:0008150
LOC_Os01g52960	30446357-30447006	+	subtilisin N-terminal Region family protein, expressed	GO:0016787	GO:0005515	GO:0005829	GO:0008152	GO:0005886
LOC_Os01g52970	30447422-30449206	-	OsFBX22 - F-box domain containing protein, expressed	GO:0003674	GO:0008150
LOC_Os01g52980	30453353-30455368	-	OsFBX23 - F-box domain containing protein, expressed	GO:0003674
LOC_Os01g53000	30460007-30464532	+	trehalose synthase, putative, expressed	GO:0016787	GO:0016740	GO:0009058	GO:0005975	GO:0009987	GO:0008152	GO:0005829
LOC_Os01g53020	30472593-30475205	+	heat shock protein DnaJ, putative, expressed	GO:0019538	GO:0009987	GO:0005515	GO:0009536
LOC_Os01g53040	30480134-30482161	-	WRKY14, expressed	GO:0009058	GO:0006139	GO:0003700
LOC_Os01g53060	30488174-30490501	+	peroxisomal membrane protein, putative, expressed	GO:0003674	GO:0009536	GO:0008150	GO:0016020	GO:0005777
LOC_Os01g53070	30490746-30496722	-	ATP binding protein, putative, expressed	GO:0016740	GO:0003677	GO:0000166	GO:0009058	GO:0006259	GO:0016787	GO:0005886
LOC_Os01g53079	30501605-30507193	-	ubiquitin domain-containing protein 1, putative, expressed	GO:0005515	GO:0009058	GO:0006464
LOC_Os01g53090	30512276-30521565	-	pathogen-related protein, putative, expressed	GO:0003674	GO:0008150
LOC_Os01g53130	30524993-30529097	-	zinc finger, C3HC4 type domain containing protein, expressed	GO:0005488
LOC_Os01g53140	30533609-30536908	+	expressed protein	GO:0016020	GO:0003674	GO:0005739	GO:0009058	GO:0009987
LOC_Os01g53150	30537135-30541871	+	GTPase of unknown function domain containing protein, putative, expressed	GO:0005622	GO:0000166	GO:0016043	GO:0009987	GO:0009536
LOC_Os01g53160	30542800-30544190	+	DUF623 domain containing protein, expressed	GO:0008150	GO:0005886
LOC_Os01g53200	30561145-30564493	+	flavin monooxygenase, putative, expressed	GO:0000166	GO:0005488	GO:0003824	GO:0008152	GO:0009058	GO:0009987
LOC_Os01g53220	30582485-30583743	+	HSF-type DNA-binding domain containing protein, expressed	GO:0003677	GO:0005634	GO:0009058	GO:0006139	GO:0003700
LOC_Os01g53240	30589859-30592660	+	BURP domain containing protein, expressed	GO:0005623	GO:0003674	GO:0006950	GO:0009628	GO:0009719
LOC_Os01g53250	30593434-30598522	-	NADPH reductase, putative, expressed	GO:0005575	GO:0000166	GO:0008152	GO:0003824
LOC_Os01g53260	30604295-30608077	+	WRKY23, expressed	GO:0009058	GO:0006139	GO:0003700
LOC_Os01g53280	30608363-30611884	+	50S ribosomal protein L20, putative, expressed	GO:0005840	GO:0009987	GO:0006412	GO:0005622	GO:0005198	GO:0003723
LOC_Os01g53330	30647512-30649347	+	anthocyanidin 5,3-O-glucosyltransferase, putative, expressed	GO:0016740	GO:0008152	GO:0005829
LOC_Os01g53350	30655289-30657194	+	anthocyanidin 5,3-O-glucosyltransferase, putative, expressed	GO:0016740	GO:0008152	GO:0005829
LOC_Os01g53370	30666639-30668631	+	anthocyanidin 5,3-O-glucosyltransferase, putative, expressed	GO:0016740	GO:0008152	GO:0005829
LOC_Os01g53380	30671532-30671993	+	anthocyanidin 5,3-O-glucosyltransferase, putative, expressed	GO:0016740	GO:0008152	GO:0005829
LOC_Os01g53390	30675473-30677421	+	glucosyltransferase, putative, expressed	GO:0016740	GO:0008152	GO:0005829
LOC_Os01g53420	30689847-30691598	-	anthocyanidin 5,3-O-glucosyltransferase, putative, expressed	GO:0016740	GO:0008152	GO:0005829
LOC_Os01g53430	30694909-30696710	-	anthocyanidin 5,3-O-glucosyltransferase, putative, expressed	GO:0016740	GO:0008152	GO:0005829
LOC_Os01g53460	30712157-30713844	-	anthocyanidin 5,3-O-glucosyltransferase, putative, expressed	GO:0016740	GO:0008152	GO:0005829
LOC_Os01g53450	30712157-30717688	+	aminotransferase, classes I and II, domain containing protein, expressed	GO:0008152	GO:0009058	GO:0016740	GO:0005829	GO:0009987
LOC_Os01g53470	30718930-30719957	+	harpin-induced protein 1 domain containing protein, expressed	GO:0003674	GO:0008150	GO:0005886
LOC_Os01g53500	30730645-30731238	-	RING-H2 finger protein ATL2M, putative, expressed	GO:0005488
LOC_Os01g53520	30738697-30740729	+	reticulon domain containing protein, putative, expressed	GO:0005783	GO:0016020	GO:0008150	GO:0005886	GO:0005773
LOC_Os01g53560	30753219-30761219	+	phosphoesterase, putative, expressed	GO:0003677	GO:0008152	GO:0005488	GO:0003824
LOC_Os01g53570	30764089-30766588	+	aluminum-activated malate transporter, putative, expressed	GO:0008150
LOC_Os01g53580	30768475-30769101	+	3-5 exonuclease domain-containing protein, putative, expressed	GO:0004518	GO:0005622	GO:0006139	GO:0003676
LOC_Os01g53590	30770399-30773003	+	3-5 exonuclease domain-containing protein, putative, expressed	GO:0004518	GO:0005622	GO:0006139	GO:0003676
LOC_Os01g53610	30779393-30782727	+	selenium-binding protein, related, putative, expressed	GO:0008150
LOC_Os01g53620	30786103-30788024	+	expressed protein	GO:0003674	GO:0008150
LOC_Os01g53630	30788730-30796556	-	ulp1 protease family protein, putative, expressed	GO:0005634	GO:0019538	GO:0016787	GO:0006950	GO:0009628	GO:0006464	GO:0000003	GO:0009791
LOC_Os01g53650	30824689-30825670	+	zinc finger CCCH type family protein, putative, expressed	GO:0005575	GO:0009058	GO:0006139	GO:0003700
LOC_Os01g53670	30832796-30836734	+	ENTH domain containing protein, expressed	GO:0005515	GO:0005488	GO:0009579	GO:0005856	GO:0006810	GO:0009987	GO:0005794
LOC_Os01g53680	30840129-30845230	-	6-phosphofructokinase, putative, expressed	GO:0005975	GO:0009987	GO:0016301	GO:0005515	GO:0005829	GO:0006091	GO:0009056
LOC_Os01g53700	30850589-30856227	-	mitochondrial-processing peptidase subunit, mitochondrial precursor, putative, expressed GO:0005739;GO:0016787;GO:0016020;GO:0003824;GO:0005773;GO:0005488;GO:0019538;GO:0009536;
LOC_Os01g53710	30868407-30871603	+	dual specificity protein phosphatase, putative, expressed	GO:0006464	GO:0016787	GO:0005975	GO:0009987	GO:0009056	GO:0008152
LOC_Os01g53720	30879000-30886338	+	expressed protein	GO:0008152	GO:0016787	GO:0005488	GO:0009987	GO:0003824
LOC_Os01g53730	30884821-30886340	-	expressed protein	GO:0006950	GO:0003674	GO:0008150	GO:0005654
LOC_Os01g53750	30897973-30900620	+	glucan endo-1,3-beta-glucosidase precursor, putative, expressed GO:0008152;GO:0003824;GO:0016020;GO:0005618;GO:0016787;GO:0005488;GO:0005975;GO:0005886;
LOC_Os01g53760	30902744-30903058	-	expressed protein
LOC_Os01g53770	30905585-30906259	-	expressed protein
LOC_Os01g53779	30909430-30916476	+	expressed protein
LOC_Os01g53790	30918104-30921341	+	stress-induced protein, putative, expressed	GO:0003674	GO:0005618	GO:0008150
LOC_Os01g53800	30922769-30927426	-	glutamate carboxypeptidase 2, putative, expressed	GO:0019538	GO:0016787	GO:0005773
LOC_Os01g53810	30933234-30937375	-	peptidase, putative, expressed	GO:0019538	GO:0016787	GO:0005773
LOC_Os01g53830	30946348-30947603	-	transposon protein, putative, CACTA, En/Spm sub-class, expressed
LOC_Os01g53840	30949378-30954738	-	protein kinase family protein, putative, expressed	GO:0005623	GO:0008152	GO:0009987	GO:0009056	GO:0016301	GO:0006464
LOC_Os01g53860	30961904-30965214	+	expressed protein
LOC_Os01g53870	30967647-30969980	+	transposon protein, putative, unclassified, expressed
LOC_Os01g53880	30975765-30979770	+	OsIAA6 - Auxin-responsive Aux/IAA gene family member, expressed	GO:0009719	GO:0005634	GO:0009058	GO:0006139	GO:0003700
LOC_Os01g53890	30984518-30986791	-	RNA methyltransferase, TrmH family protein, putative, expressed	GO:0006139	GO:0003723	GO:0016740	GO:0008152	GO:0009987	GO:0009536
LOC_Os01g53910	30997985-30999454	-	dehydrogenase, putative, expressed	GO:0008152	GO:0003824	GO:0005488	GO:0005975	GO:0006139	GO:0009056	GO:0005829
LOC_Os01g53920	31006026-31010423	+	receptor-like protein kinase 5 precursor, putative, expressed	GO:0016020	GO:0008152	GO:0009987	GO:0016301	GO:0006464	GO:0005886
LOC_Os01g53940	31015873-31017516	-	expressed protein
LOC_Os01g53950	31019393-31019697	+	retrotransposon protein, putative, Ty3-gypsy subclass
LOC_Os01g53960	31022606-31028969	-	retrotransposon protein, putative, Ty3-gypsy subclass, expressed
LOC_Os01g53970	31031336-31031932	-	circumsporozoite protein precursor, putative, expressed
LOC_Os01g53980	31047510-31049388	+	IQ calmodulin-binding motif family protein, expressed	GO:0005515
LOC_Os01g53990	31055593-31058475	-	pectinesterase, putative, expressed	GO:0005618	GO:0008152	GO:0016787	GO:0005737	GO:0008150
LOC_Os01g54010	31065121-31070148	+	peptidase, putative, expressed	GO:0019538	GO:0016787	GO:0005773
LOC_Os01g54030	31076571-31081377	+	NADP-dependent malic enzyme, putative, expressed	GO:0003824	GO:0005829	GO:0016043	GO:0008152	GO:0009987
LOC_Os01g54040	31078609-31088007	-	ATP-dependent protease La, putative, expressed	GO:0005575	GO:0019538	GO:0009058	GO:0006464	GO:0009056	GO:0006139	GO:0016787
LOC_Os01g54060	31096588-31097195	+	expressed protein
LOC_Os01g54070	31097509-31097829	-	expressed protein
LOC_Os01g54080	31099393-31106826	+	kinesin motor protein-related, putative, expressed	GO:0009987	GO:0008152	GO:0000166	GO:0003774	GO:0005886
LOC_Os01g54090	31108317-31110148	+	expressed protein	GO:0003674	GO:0005575	GO:0008150
LOC_Os01g54100	31111291-31116151	-	CK1_CaseinKinase_1a.2 - CK1 includes the casein kinase 1 kinases, expressed	GO:0008152	GO:0009987	GO:0016301	GO:0000166	GO:0006464
LOC_Os01g54140	31134252-31137138	-	expressed protein	GO:0003674	GO:0005575	GO:0008150
LOC_Os01g54160	31145032-31150932	-	retrotransposon protein, putative, unclassified, expressed
LOC_Os01g54170	31157393-31158225	-	expressed protein	GO:0003674	GO:0005575	GO:0008150
LOC_Os01g54180	31163139-31165152	+	DUF640 domain containing protein, putative, expressed	GO:0003674	GO:0008150
LOC_Os01g54210	31180196-31182456	-	GATA zinc finger domain containing protein, expressed	GO:0008150	GO:0009058	GO:0006139	GO:0009628	GO:0003700
LOC_Os01g54230	31198129-31198921	+	expressed protein	GO:0006091	GO:0009056	GO:0003824
LOC_Os01g54240	31203443-31211275	+	nucleoporin, putative, expressed	GO:0005515	GO:0005635	GO:0008150
LOC_Os01g54260	31217674-31219185	-	retrotransposon protein, putative, unclassified
LOC_Os01g54270	31220321-31228566	-	transposon protein, putative, unclassified, expressed
LOC_Os01g54280	31230087-31230443	-	conserved hypothetical protein
LOC_Os01g54290	31234515-31238900	+	retrotransposon protein, putative, unclassified, expressed
LOC_Os01g54300	31248319-31254736	-	OsMan02 - Endo-Beta-Mannanase, expressed	GO:0005623	GO:0005488	GO:0016787	GO:0008152	GO:0005975	GO:0003824
LOC_Os01g54320	31263003-31263206	+	hypothetical protein
LOC_Os01g54330	31266700-31268253	+	retrotransposon protein, putative, unclassified
LOC_Os01g54340	31272337-31274479	+	plant-specific domain TIGR01615 family protein, expressed	GO:0009536
LOC_Os01g54350	31275097-31279534	-	protein kinase domain containing protein, expressed	GO:0008152	GO:0009987	GO:0016301	GO:0005829	GO:0006464	GO:0005886
LOC_Os01g54370	31283686-31287268	+	dihydropyrimidinase, putative, expressed	GO:0008152	GO:0016787	GO:0006139	GO:0009058	GO:0009536
LOC_Os01g54390	31288170-31292798	+	S4 domain containing protein, putative, expressed	GO:0003723	GO:0008150	GO:0009536
LOC_Os01g54400	31298867-31300184	-	VQ domain containing protein, putative, expressed	GO:0003674	GO:0008150
LOC_Os01g54420	31308244-31312914	-	dynamin family protein, putative, expressed	GO:0009056	GO:0006139	GO:0009987	GO:0000166	GO:0016787
LOC_Os01g54430	31318040-31319158	-	plastocyanin-like domain containing protein, putative, expressed	GO:0003674	GO:0005488	GO:0016020	GO:0005886
LOC_Os01g54440	31320163-31321848	-	expressed protein	GO:0003674	GO:0008150
LOC_Os01g54450	31324472-31325017	-	DUF584 domain containing protein, putative, expressed	GO:0003674	GO:0005575	GO:0009719
LOC_Os01g54470	31331308-31333613	+	GDSL-like lipase/acylhydrolase, putative, expressed	GO:0005576	GO:0005634	GO:0008152	GO:0016787	GO:0006629
LOC_Os01g54480	31332864-31337161	-	serine/threonine protein kinase, putative, expressed	GO:0008152	GO:0009987	GO:0016301	GO:0006464	GO:0007165	GO:0005886
LOC_Os01g54510	31349612-31353161	+	MAC/Perforin domain containing protein, putative, expressed	GO:0008150	GO:0008219
LOC_Os01g54515	31356182-31358948	+	peptide transporter PTR2, putative, expressed	GO:0016020	GO:0006810	GO:0009607	GO:0005886	GO:0005215
LOC_Os01g54520	31359199-31362009	+	DUF1264 domain containing protein, putative, expressed	GO:0003674	GO:0005575	GO:0008150
LOC_Os01g54530	31362634-31365594	+	hydrolase, acting on carbon-nitrogen, putative, expressed	GO:0003674	GO:0008150
LOC_Os01g54540	31367015-31369416	+	ribosomal protein L13, putative, expressed	GO:0005840	GO:0006412	GO:0005198	GO:0009579	GO:0000003	GO:0009791	GO:0009790	GO:0009536
LOC_Os01g54550	31370225-31372759	+	HSF-type DNA-binding domain containing protein, expressed	GO:0003677	GO:0005634	GO:0008150	GO:0009058	GO:0006139	GO:0003700
LOC_Os01g54560	31373407-31377545	-	trehalose synthase, putative, expressed	GO:0016787	GO:0016740	GO:0009058	GO:0005975	GO:0009987	GO:0008152	GO:0005829
LOC_Os01g54580	31394832-31400091	+	transporter family protein, putative, expressed	GO:0016020
LOC_Os01g54590	31403786-31407261	+	ras-related protein, putative, expressed	GO:0006810	GO:0009987	GO:0016020	GO:0005773	GO:0000166	GO:0005886	GO:0005794
LOC_Os01g54600	31409004-31410978	-	WRKY13, expressed	GO:0009058	GO:0006139	GO:0003700
LOC_Os01g54620	31422946-31428688	+	CESA4 - cellulose synthase, expressed GO:0006950;GO:0009607;GO:0016740;GO:0008152;GO:0009628;GO:0009058;GO:0009987;GO:0006629;GO:0019748;GO:0005618;GO:0005975;GO:0005886;
LOC_Os01g54630	31431623-31433202	-	leucine rich repeat family protein, putative, expressed	GO:0007165	GO:0005886
LOC_Os01g54650	31440372-31443627	+	retrotransposon protein, putative, unclassified, expressed
LOC_Os01g54660	31444256-31450372	-	retrotransposon protein, putative, unclassified, expressed
LOC_Os01g54670	31453332-31457551	-	coiled-coil domain-containing protein 25, putative, expressed	GO:0003674	GO:0005515	GO:0008150
LOC_Os01g54690	31466316-31471363	-	retrotransposon protein, putative, unclassified, expressed
LOC_Os01g54700	31473897-31477599	-	retrotransposon protein, putative, unclassified, expressed
LOC_Os01g54714	31480770-31486725	+	retrotransposon protein, putative, unclassified, expressed
LOC_Os01g54730	31487114-31490247	-	expressed protein
LOC_Os01g54740	31497674-31498418	+	transposon protein, putative, unclassified, expressed
LOC_Os01g54750	31502527-31502973	+	expressed protein
LOC_Os01g54760	31503981-31506206	+	hypothetical protein
LOC_Os01g54770	31508642-31510037	+	expressed protein
LOC_Os01g54784	31511534-31519595	+	expressed protein
LOC_Os01g54800	31521222-31521674	+	expressed protein
LOC_Os01g54810	31524048-31527177	-	lipase, putative, expressed	GO:0005575
LOC_Os01g54830	31533340-31540054	-	retrotransposon protein, putative, Ty3-gypsy subclass, expressed
LOC_Os01g54850	31550655-31553052	+	OsFBX24 - F-box domain containing protein, expressed	GO:0003674	GO:0005575	GO:0008150
LOC_Os01g54870	31559209-31560836	-	60S ribosomal protein L18a, putative, expressed GO:0005840;GO:0005829;GO:0016020;GO:0005773;GO:0009987;GO:0005515;GO:0006412;GO:0005198;GO:0005886;
LOC_Os01g54880	31561385-31564166	-	glucosidase 2 subunit beta precursor, putative, expressed	GO:0005623	GO:0003674	GO:0008150
LOC_Os01g54900	31568908-31575611	-	lipid-A-disaccharide synthase family protein, expressed	GO:0005575	GO:0016740	GO:0008152	GO:0009058	GO:0005975	GO:0009987	GO:0006629
LOC_Os01g54910	31575708-31583605	+	GTP-binding protein typA/bipA, putative, expressed	GO:0009056	GO:0006139	GO:0008135	GO:0005622	GO:0006412	GO:0000166	GO:0016787
LOC_Os01g54920	31585098-31589135	-	heat- and acid-stable phosphoprotein, putative, expressed	GO:0003674	GO:0005829	GO:0008150
LOC_Os01g54930	31592123-31597382	-	one zinc finger protein, putative, expressed	GO:0005575	GO:0008150	GO:0009058	GO:0006139
LOC_Os01g54940	31599157-31604594	+	dehydrogenase, putative, expressed	GO:0005488	GO:0005739	GO:0008152	GO:0003824
LOC_Os01g54950	31605287-31607662	-	expressed protein	GO:0003674	GO:0008150
LOC_Os01g54960	31608076-31609714	-	expressed protein	GO:0003677	GO:0006950	GO:0006259	GO:0004518	GO:0009536
LOC_Os01g54969	31610738-31612133	+	O-methyltransferase, putative, expressed	GO:0016740	GO:0005829	GO:0008152	GO:0009987	GO:0005515
LOC_Os01g54990	31617167-31623205	-	auxin response factor, putative, expressed GO:0009719;GO:0003677;GO:0005634;GO:0009058;GO:0006139;GO:0030154;GO:0003700;GO:0009791;GO:0008152;GO:0009987;
LOC_Os01g55000	31629246-31630738	+	expressed protein
LOC_Os01g55010	31634046-31635118	-	EBNA-1, putative, expressed
LOC_Os01g55020	31635565-31638430	+	expressed protein
LOC_Os01g55030	31638589-31640485	-	DNA-binding protein-related, putative, expressed	GO:0003674	GO:0008150	GO:0009536
LOC_Os01g55050	31651616-31656531	-	protein of unknown function DUF1421 domain containing protein, expressed	GO:0003674	GO:0005575	GO:0008150
LOC_Os01g55070	31661724-31664293	-	pentatricopeptide, putative, expressed	GO:0003674	GO:0005575	GO:0008150
LOC_Os01g55090	31672195-31676356	-	transposon protein, putative, Mutator sub-class, expressed
LOC_Os01g55094	31678311-31689927	-	expressed protein	GO:0003674	GO:0005575	GO:0008150
LOC_Os01g55110	31710636-31711950	+	RING-H2 finger protein, putative, expressed	GO:0005488
LOC_Os01g55120	31718042-31719808	-	expressed protein	GO:0003674	GO:0005575	GO:0008150
LOC_Os01g55140	31724277-31725243	-	expressed protein
LOC_Os01g55150	31728015-31730389	+	bZIP transcription factor domain containing protein, expressed	GO:0003677	GO:0005634	GO:0005515	GO:0009058	GO:0006139	GO:0003700
LOC_Os01g55170	31738055-31742794	-	la domain containing protein, expressed	GO:0006139	GO:0003723	GO:0005515	GO:0000166	GO:0003676
LOC_Os01g55190	31749149-31753374	+	expressed protein	GO:0016020	GO:0008150	GO:0005886
LOC_Os01g55200	31761223-31763887	+	potassium channel KAT1, putative, expressed	GO:0006810	GO:0000166	GO:0005515	GO:0005215	GO:0009987	GO:0005886
LOC_Os01g55220	31766630-31766842	+	expressed protein
LOC_Os01g55240	31795105-31797643	+	gibberellin 2-beta-dioxygenase, putative, expressed	GO:0003824	GO:0009056	GO:0009987	GO:0006629	GO:0008152	GO:0009628
LOC_Os01g55260	31806962-31811865	+	AAA-type ATPase family protein, putative, expressed	GO:0008152	GO:0000166	GO:0019538	GO:0016787	GO:0009056	GO:0006139
LOC_Os01g55270	31811345-31814593	-	SGS domain containing protein, expressed	GO:0003674	GO:0008150	GO:0005886
LOC_Os01g55280	31815517-31816881	-	expressed protein	GO:0003674	GO:0005575	GO:0008150
LOC_Os01g55290	31825966-31830182	-	PPR repeat domain containing protein, putative, expressed	GO:0003674	GO:0000003	GO:0009791	GO:0009790
LOC_Os01g55300	31830297-31836984	+	DNA-directed polymerase, putative, expressed	GO:0005623	GO:0006950	GO:0006259	GO:0009058	GO:0016740	GO:0005515	GO:0009628
LOC_Os01g55320	31840530-31841097	-	heavy metal-associated domain containing protein, expressed	GO:0005575	GO:0005488	GO:0006810
LOC_Os01g55340	31850537-31851619	-	dof zinc finger domain containing protein, putative, expressed	GO:0005575	GO:0003677	GO:0009058	GO:0006139	GO:0003700
LOC_Os01g55360	31870932-31877607	-	phosphatidate cytidylyltransferase, putative, expressed	GO:0009058	GO:0009987	GO:0006629	GO:0016020	GO:0008152	GO:0016740
LOC_Os01g55370	31889711-31891433	-	expressed protein	GO:0003674	GO:0008150	GO:0009536
LOC_Os01g55390	31909559-31911650	+	retrotransposon protein, putative, unclassified, expressed
LOC_Os01g55400	31916597-31918264	-	expressed protein
LOC_Os01g55410	31919494-31922406	+	expressed protein	GO:0003674	GO:0005575	GO:0008150
LOC_Os01g55420	31925866-31927051	+	expressed protein	GO:0003674	GO:0005575	GO:0008150
LOC_Os01g55430	31927134-31930005	-	OsFBT2 - F-box and tubby domain containing protein, expressed	GO:0008152	GO:0016787	GO:0009058	GO:0006139	GO:0003700
LOC_Os01g55450	31943528-31948580	-	CAMK_KIN1/SNF1/Nim1_like.11 - CAMK includes calcium/calmodulin depedent protein kinases, expressed GO:0008152;GO:0009987;GO:0007165;GO:0000166;GO:0016301;GO:0006464;GO:0005515;
LOC_Os01g55470	31957499-31961019	-	transposon protein, putative, CACTA, En/Spm sub-class, expressed
LOC_Os01g55480	31962624-31965777	-	transposon protein, putative, CACTA, En/Spm sub-class, expressed
LOC_Os01g55490	31969293-31974175	+	transcriptional regulator family protein, putative, expressed	GO:0005575	GO:0008150
LOC_Os01g55500	31975992-31980079	+	nucleobase-ascorbate transporter, putative, expressed	GO:0006810	GO:0016020	GO:0009987	GO:0005215
LOC_Os01g55510	31981931-31982832	+	dynein light chain type 1 domain containing protein, expressed	GO:0005634	GO:0007275	GO:0008152	GO:0005737	GO:0009653	GO:0030154	GO:0030234
LOC_Os01g55520	31986499-31989237	+	ATROPGEF7/ROPGEF7, putative, expressed	GO:0005634	GO:0007275	GO:0008152	GO:0005737	GO:0009653	GO:0030154	GO:0030234
LOC_Os01g55540	31998651-32003690	-	aminotransferase, classes I and II, domain containing protein, expressed	GO:0016020	GO:0008152	GO:0007275	GO:0016740	GO:0009536	GO:0005777
LOC_Os01g55560	32010477-32013420	-	ABIL3, putative, expressed	GO:0005737	GO:0003674	GO:0005515	GO:0009653	GO:0016043	GO:0030154	GO:0007275	GO:0009987
LOC_Os01g55570	32014398-32016278	+	expressed protein	GO:0003674	GO:0016020	GO:0009536	GO:0009579	GO:0008150
LOC_Os01g55580	32016622-32022401	-	tesmin/TSO1-like CXC domain containing protein, expressed	GO:0009058	GO:0006139	GO:0003700
LOC_Os01g55590	32026305-32032687	+	AMP-binding enzyme, putative, expressed	GO:0016020	GO:0005634	GO:0008152	GO:0003824	GO:0000166	GO:0005829	GO:0009056	GO:0009987
LOC_Os01g55600	32032686-32035011	-	peptide transporter PTR2, putative, expressed	GO:0016020	GO:0006810	GO:0005215
LOC_Os01g55610	32038018-32040378	-	peptide transporter PTR2, putative, expressed	GO:0016020	GO:0006810	GO:0005215
LOC_Os01g55630	32052966-32054348	+	glutelin, putative, expressed	GO:0005623	GO:0003674	GO:0000003	GO:0009791	GO:0009719	GO:0009987
LOC_Os01g55650	32057383-32062829	-	phospholipase, patatin family, putative, expressed	GO:0009056	GO:0009987	GO:0006629	GO:0008152	GO:0016787	GO:0005737
LOC_Os01g55670	32070785-32072083	-	expressed protein	GO:0009536
LOC_Os01g55700	32072449-32082488	-	NLI interacting factor-like phosphatase, putative, expressed	GO:0003674	GO:0016020	GO:0005739	GO:0000003	GO:0009791	GO:0009790
LOC_Os01g55690	32076732-32078743	+	glutelin, putative, expressed	GO:0005623	GO:0003674	GO:0009791	GO:0000003	GO:0009719	GO:0009987
LOC_Os01g55710	32083016-32083693	+	DNA-binding protein, putative, expressed	GO:0005634	GO:0005488	GO:0008150
LOC_Os01g55730	32091564-32094141	-	AGAP003732-PA, putative, expressed	GO:0005575	GO:0008150
LOC_Os01g55740	32094403-32098715	+	OsRhmbd4 - Putative Rhomboid homologue, expressed	GO:0016787	GO:0008152	GO:0005739	GO:0008150
LOC_Os01g55750	32106832-32109745	-	TCP family transcription factor, putative, expressed	GO:0005575	GO:0030154	GO:0009058	GO:0006139	GO:0009653	GO:0007275	GO:0003700	GO:0008150
LOC_Os01g55770	32123247-32128053	-	expressed protein	GO:0003674	GO:0005739	GO:0008150
LOC_Os01g55780	32130586-32137004	+	glycerophosphoryl diester phosphodiesterase family protein, putative, expressed	GO:0005623	GO:0005975	GO:0009987	GO:0016787	GO:0006629
LOC_Os01g55799	32137366-32143435	+	exo70 exocyst complex subunit domain containing protein, expressed	GO:0005737	GO:0005829	GO:0006810	GO:0009987	GO:0005886
LOC_Os01g55795	32143762-32145285	-	expressed protein	GO:0003674	GO:0008150
LOC_Os01g55820	32145824-32147365	-	X8 domain containing protein, expressed	GO:0030246	GO:0005575	GO:0005886	GO:0016020	GO:0008150
LOC_Os01g55830	32148052-32152116	-	glutathione S-transferase, putative, expressed	GO:0016740	GO:0009056	GO:0009987	GO:0019748	GO:0008152	GO:0005737
LOC_Os01g55850	32165440-32165796	+	expressed protein	GO:0005576	GO:0007165	GO:0005102
LOC_Os01g55860	32167881-32171343	+	expressed protein	GO:0003674	GO:0008150
LOC_Os01g55870	32171722-32175018	-	chorismate mutase, chloroplast precursor, putative, expressed	GO:0003824	GO:0008152	GO:0009058	GO:0009987	GO:0009536	GO:0009607
LOC_Os01g55880	32177890-32181792	-	hemimethylated DNA binding domain containing protein, expressed	GO:0003677	GO:0006950	GO:0006259	GO:0004518	GO:0009536
LOC_Os01g55890	32185406-32189756	-	amino acid kinase, putative, expressed	GO:0003674	GO:0009058	GO:0009987
LOC_Os01g55900	32189931-32193462	+	holliday junction resolvase, putative, expressed	GO:0006950	GO:0006259	GO:0006139	GO:0009987	GO:0005737	GO:0003676	GO:0016787
LOC_Os01g55920	32211573-32214918	-	retrotransposon protein, putative, unclassified, expressed
LOC_Os01g55930	32216045-32216368	-	retrotransposon protein, putative, Ty3-gypsy subclass
LOC_Os01g55940	32221376-32225123	+	OsGH3.2 - Probable indole-3-acetic acid-amido synthetase, expressed	GO:0009719	GO:0008152	GO:0003824	GO:0008150
LOC_Os01g55950	32226885-32229632	-	acetamidase, putative, expressed	GO:0005575	GO:0008152	GO:0016787
LOC_Os01g55960	32231125-32232573	-	pentatricopeptide, putative, expressed	GO:0006139	GO:0009536
LOC_Os01g55974	32233035-32238980	-	deoxycytidylate deaminase, putative, expressed	GO:0005623	GO:0008152	GO:0016787	GO:0005488	GO:0003824	GO:0008150
LOC_Os01g56000	32241235-32250788	+	RNA recognition motif containing protein, expressed	GO:0005575	GO:0008150	GO:0003676
LOC_Os01g56010	32249971-32251625	-	serpin domain containing protein, putative, expressed	GO:0005576	GO:0008152	GO:0030234	GO:0019538	GO:0008150
LOC_Os01g56030	32258914-32260026	-	EF hand family protein, putative, expressed	GO:0005488	GO:0008150	GO:0009536
LOC_Os01g56040	32267055-32269458	+	zinc finger A20 and AN1 domain-containing stress-associated protein, putative, expressed	GO:0005575	GO:0003677	GO:0005515	GO:0005488	GO:0008150
LOC_Os01g56050	32270054-32272147	-	MATE efflux family protein, putative, expressed	GO:0006810	GO:0016020	GO:0009987	GO:0009835	GO:0005215	GO:0005773
LOC_Os01g56070	32276550-32278226	-	RING finger protein, putative, expressed	GO:0005488
LOC_Os01g56090	32293824-32295257	+	expressed protein	GO:0003674	GO:0005575	GO:0008150
LOC_Os01g56100	32298855-32303035	+	BSD domain containing protein, expressed	GO:0003674	GO:0005575	GO:0008150
LOC_Os01g56110	32303699-32306637	+	RNA recognition motif containing protein, putative, expressed	GO:0003723	GO:0000166	GO:0003676
LOC_Os01g56120	32308807-32313194	+	RNA recognition motif containing protein, putative, expressed	GO:0003723	GO:0008150
LOC_Os01g56130	32318613-32322673	-	CSLC1 - cellulose synthase-like family C, expressed	GO:0016740	GO:0008152	GO:0005575
LOC_Os01g56140	32327698-32332777	-	expressed protein	GO:0009536
LOC_Os01g56150	32334652-32338090	-	OsProCP1 - Putative Lysosomal Pro-x Carboxypeptidase homologue, expressed	GO:0019538	GO:0016787	GO:0005773	GO:0009536
LOC_Os01g56170	32343925-32344839	+	retrotransposon protein, putative, unclassified, expressed
LOC_Os01g56180	32346889-32350138	+	expressed protein	GO:0003674	GO:0005783	GO:0008150
LOC_Os01g56200	32367683-32371816	+	BTBA2 - Bric-a-Brac,Tramtrack, Broad Complex BTB domain with Ankyrin repeat region, expressed	GO:0006950	GO:0009607	GO:0005515
LOC_Os01g56210	32371982-32372869	-	expressed protein	GO:0005737	GO:0005829	GO:0006810	GO:0009987	GO:0005886
LOC_Os01g56230	32381210-32385694	-	transmembrane protein 56, putative, expressed	GO:0003674	GO:0008150
LOC_Os01g56235	32386510-32388520	-	expressed protein	GO:0003674	GO:0008150	GO:0005886
LOC_Os01g56240	32390331-32390805	+	OsSAUR2 - Auxin-responsive SAUR gene family member, expressed	GO:0003674	GO:0009719
LOC_Os01g56260	32396631-32400156	-	expressed protein
LOC_Os01g56270	32408275-32413635	+	transposon protein, putative, CACTA, En/Spm sub-class, expressed
LOC_Os01g56280	32415075-32417311	+	transposon protein, putative, unclassified
LOC_Os01g56290	32424442-32427509	+	expressed protein	GO:0005575	GO:0030154	GO:0007275	GO:0006259	GO:0009058	GO:0007049	GO:0009653	GO:0000003
LOC_Os01g56300	32433084-32439784	+	expressed protein	GO:0003674	GO:0005575	GO:0008150
LOC_Os01g56310	32440171-32443318	+	radical SAM enzyme, putative, expressed	GO:0008152	GO:0005488	GO:0003824	GO:0009058	GO:0009987	GO:0006629	GO:0016740
LOC_Os01g56320	32450869-32456576	+	OsSub4 - Putative Subtilisin homologue, expressed	GO:0005623	GO:0016787	GO:0019538	GO:0008152	GO:0005618	GO:0005515
LOC_Os01g56340	32466492-32469262	-	transposon protein, putative, unclassified, expressed
LOC_Os01g56350	32470274-32476639	+	PTAC12, putative, expressed	GO:0003674	GO:0009536	GO:0005622	GO:0016043	GO:0006139	GO:0009058
LOC_Os01g56360	32475143-32479148	-	wax synthase, putative, expressed	GO:0003674	GO:0005575	GO:0008150
LOC_Os01g56370	32484736-32489971	-	wax synthase, putative, expressed	GO:0003674	GO:0005575	GO:0008150
LOC_Os01g56380	32501013-32502957	-	decarboxylase, putative, expressed	GO:0006950	GO:0003824	GO:0005575	GO:0008152	GO:0009987	GO:0005488
LOC_Os01g56390	32508396-32511902	-	OsFBX26 - F-box domain containing protein, expressed	GO:0003674	GO:0005575	GO:0006950	GO:0009628
LOC_Os01g56400	32513693-32517028	-	ABC transporter, ATP-binding protein, putative, expressed	GO:0006810	GO:0009536	GO:0000003	GO:0009791	GO:0009790	GO:0005215
LOC_Os01g56420	32523328-32524183	+	ctr copper transporter family protein, putative, expressed	GO:0006810	GO:0009987	GO:0016020	GO:0000003	GO:0030154	GO:0007275	GO:0005215
LOC_Os01g56430	32526290-32526942	+	ctr copper transporter family protein, putative, expressed	GO:0006810	GO:0009987	GO:0005215	GO:0005773
LOC_Os01g56450	32534857-32536024	-	DUF567 domain containing protein, putative, expressed	GO:0003674	GO:0005575	GO:0005515	GO:0008150
LOC_Os01g56460	32538899-32541617	-	mitochondrial glycoprotein, putative, expressed	GO:0005739
LOC_Os01g56470	32543304-32545209	+	mal d 1-associated protein, putative, expressed	GO:0003674	GO:0005634	GO:0008150
LOC_Os01g56490	32552611-32569756	-	ubiquitin carboxyl-terminal hydrolase, putative, expressed	GO:0016787	GO:0019538	GO:0009056	GO:0009987	GO:0008152	GO:0005575	GO:0005829
LOC_Os01g56510	32580710-32586143	-	periplasmic beta-glucosidase precursor, putative, expressed	GO:0016020	GO:0016787	GO:0005618	GO:0005575	GO:0005975
LOC_Os01g56530	32592867-32593956	-	DUF260 domain containing protein, putative, expressed
LOC_Os01g56540	32594360-32597265	-	histone-lysine N-methyltransferase SUVR3, putative, expressed	GO:0005634	GO:0005488	GO:0016043	GO:0006464	GO:0016740	GO:0009987
LOC_Os01g56560	32608681-32611045	+	cyclase/dehydrase family protein, expressed	GO:0003674	GO:0008150
LOC_Os01g56570	32611406-32613200	-	xylosyltransferase, putative, expressed	GO:0016740	GO:0016020	GO:0008152	GO:0009058	GO:0005975
LOC_Os01g56580	32615694-32622894	+	CK1_CaseinKinase_1a.3 - CK1 includes the casein kinase 1 kinases, expressed	GO:0005575	GO:0008152	GO:0009987	GO:0016301	GO:0000166	GO:0006464
LOC_Os01g56590	32624170-32647048	+	guanine nucleotide exchange family protein, putative, expressed	GO:0030234	GO:0008152	GO:0005488	GO:0005737
LOC_Os01g56610	32656664-32658481	-	homocysteine S-methyltransferase protein, putative, expressed	GO:0016740	GO:0008152	GO:0009987	GO:0008150	GO:0005886
LOC_Os01g56620	32660700-32667425	-	pseudouridylate synthase, putative, expressed	GO:0008152	GO:0006139	GO:0003824
LOC_Os01g56630	32669491-32676573	+	dymeclin, putative, expressed	GO:0003674	GO:0005575	GO:0009058	GO:0006464
LOC_Os01g56640	32675440-32681407	-	transcription factor jumonji, putative, expressed	GO:0003674	GO:0005575	GO:0008150
LOC_Os01g56660	32693760-32696486	+	expressed protein	GO:0009908	GO:0009536
LOC_Os01g56680	32707831-32709294	-	photosystem II reaction center W protein, chloroplast precursor, putative, expressed
LOC_Os01g56690	32714779-32716417	+	helix-loop-helix DNA-binding domain containing protein, expressed
LOC_Os01g56700	32721445-32721780	+	hypothetical protein
LOC_Os01g56710	32722705-32724309	+	OsFBDUF6 - F-box and DUF domain containing protein, expressed
LOC_Os01g56720	32726141-32727445	-	expressed protein
LOC_Os01g56730	32735356-32739833	+	expressed protein
LOC_Os01g56740	32739963-32741600	+	OsFBDUF7 - F-box and DUF domain containing protein, expressed
LOC_Os01g56750	32745017-32746482	+	OsFBDUF8 - F-box and DUF domain containing protein, expressed
LOC_Os01g56764	32747534-32757798	-	expressed protein	GO:0000166	GO:0008150
LOC_Os01g56780	32759124-32764841	-	plus-3 domain containing protein, expressed	GO:0003677	GO:0005634	GO:0009058	GO:0006139	GO:0005488	GO:0040007	GO:0003676
LOC_Os01g56790	32768597-32773281	+	expressed protein	GO:0005623	GO:0009058	GO:0006464
LOC_Os01g56800	32773479-32784325	-	MATH domain containing protein, expressed	GO:0003674	GO:0005515	GO:0008150
LOC_Os01g56810	32788487-32792751	-	cytokinin dehydrogenase precursor, putative, expressed	GO:0003824	GO:0009987	GO:0009056	GO:0005576	GO:0008152
LOC_Os01g56820	32815108-32819452	-	AGAP000951-PA, putative, expressed	GO:0003674	GO:0008150
LOC_Os01g56840	32830508-32831818	+	DUF domain containing protein, expressed	GO:0005886	GO:0016020	GO:0008150
LOC_Os01g56860	32838523-32842473	-	WD domain, G-beta repeat domain containing protein, expressed	GO:0005575	GO:0000166	GO:0008150
LOC_Os01g56880	32848236-32852610	-	purple acid phosphatase precursor, putative, expressed	GO:0005618	GO:0005575	GO:0005829	GO:0016787	GO:0008152	GO:0009987	GO:0008150
LOC_Os01g56890	32855275-32858101	-	expressed protein	GO:0003674	GO:0009536	GO:0008150
LOC_Os01g56910	32869293-32878216	+	expressed protein	GO:0003674	GO:0005829	GO:0008150
LOC_Os01g56930	32886850-32892644	+	eukaryotic aspartyl protease domain containing protein, expressed	GO:0005623	GO:0019538	GO:0016787
LOC_Os01g56940	32893379-32899784	+	flap endonuclease, putative, expressed	GO:0003677	GO:0006950	GO:0006259	GO:0003824	GO:0004518
LOC_Os01g56969	32900891-32902628	+	homeobox-leucine zipper protein ATHB-54, putative, expressed	GO:0005634	GO:0009058	GO:0006139	GO:0003700	GO:0003676
LOC_Os01g56960	32903910-32905663	-	acid phosphatase, putative, expressed	GO:0005575	GO:0005488	GO:0016787	GO:0008152	GO:0009987	GO:0003824
LOC_Os01g56980	32910262-32925565	-	histidine acid phosphatase, putative, expressed	GO:0005488	GO:0016787	GO:0008152	GO:0009987	GO:0005886	GO:0003824
LOC_Os01g56990	32929037-32932792	-	Regulator of chromosome condensation domain containing protein, expressed	GO:0005575	GO:0005515	GO:0008150
LOC_Os01g57020	32939957-32942493	+	expressed protein	GO:0003674	GO:0005575	GO:0008150
LOC_Os01g57040	32946459-32946940	-	expressed protein
LOC_Os01g57050	32947994-32949231	-	expressed protein
LOC_Os01g57066	32956909-32963292	+	transmembrane protein 49, putative, expressed	GO:0003674	GO:0005783	GO:0008150
LOC_Os01g57073	32965305-32977407	+	insulin-degrading enzyme, putative, expressed	GO:0005575	GO:0005488	GO:0019538	GO:0016787	GO:0003824
LOC_Os01g57082	32984982-32994519	+	insulin-degrading enzyme, putative, expressed	GO:0005575	GO:0005488	GO:0019538	GO:0016787	GO:0003824
LOC_Os01g57100	32996762-32999264	+	expressed protein	GO:0005623	GO:0008152	GO:0009987	GO:0016301	GO:0006464
LOC_Os01g57120	33015925-33020218	-	transposon protein, putative, unclassified
LOC_Os01g57130	33021351-33024499	+	retrotransposon protein, putative, Ty3-gypsy subclass, expressed
LOC_Os01g57140	33026929-33027327	+	hypothetical protein
LOC_Os01g57150	33029111-33030489	-	SR protein related family member, putative, expressed
LOC_Os01g57160	33033603-33039456	+	transposon protein, putative, CACTA, En/Spm sub-class, expressed
LOC_Os01g57170	33040855-33041659	-	expressed protein
LOC_Os01g57180	33042694-33043857	-	hypothetical protein
LOC_Os01g57190	33044180-33044803	-	transposon protein, putative, unclassified, expressed
LOC_Os01g57210	33050635-33058497	+	katanin p80 WD40 repeat-containing subunit B1 homolog 1, putative, expressed	GO:0005622	GO:0000166	GO:0005886	GO:0006950	GO:0009628	GO:0009719
LOC_Os01g57220	33059187-33065392	+	secretory carrier-associated membrane protein, putative, expressed	GO:0016020	GO:0006810	GO:0009987	GO:0005886	GO:0005215
LOC_Os01g57240	33073501-33078968	-	expressed protein	GO:0003677	GO:0005634	GO:0000003	GO:0009791	GO:0040007	GO:0005829	GO:0007275	GO:0009908
LOC_Os01g57260	33089182-33090312	+	vacuolar protein sorting-associated protein 28 homolog 2, putative, expressed	GO:0006810	GO:0016020	GO:0005768	GO:0005215
LOC_Os01g57270	33091621-33096363	+	disease resistance RPP13-like protein 1, putative, expressed	GO:0000166	GO:0006950
LOC_Os01g57280	33098072-33104550	+	rp1, putative, expressed	GO:0005515	GO:0006950
LOC_Os01g57294	33115205-33115987	+	expressed protein	GO:0005575
LOC_Os01g57310	33116117-33124371	+	rp1, putative, expressed	GO:0005515	GO:0006950
LOC_Os01g57324	33135833-33136615	+	expressed protein	GO:0005575
LOC_Os01g57350	33137905-33152593	-	diacylglycerol kinase, putative, expressed	GO:0016301	GO:0007165	GO:0006464
LOC_Os01g57340	33141127-33145609	+	rp1, putative, expressed	GO:0005515	GO:0006950
LOC_Os01g57360	33154276-33158320	-	acyltransferase, putative, expressed	GO:0008152	GO:0016740
LOC_Os01g57380	33174311-33174811	-	hypothetical protein
LOC_Os01g57390	33177222-33177745	-	lysM domain containing protein, putative, expressed
LOC_Os01g57400	33181340-33181729	-	lysM domain containing protein, putative
LOC_Os01g57410	33182589-33186170	+	pentatricopeptide repeat domain containing protein, putative, expressed	GO:0003674	GO:0016020	GO:0008150
LOC_Os01g57420	33185330-33192979	-	diacylglycerol kinase, putative, expressed	GO:0016301	GO:0007165	GO:0006464
LOC_Os01g57440	33195328-33197885	-	DNA repair metallo-beta-lactamase, putative, expressed	GO:0003674	GO:0005575	GO:0008150
LOC_Os01g57450	33200667-33201485	-	universal stress protein domain containing protein, putative, expressed	GO:0005829	GO:0006950	GO:0005886
LOC_Os01g57460	33205177-33208686	+	frataxin, putative, expressed	GO:0006950	GO:0003674	GO:0009790	GO:0005739	GO:0006091
LOC_Os01g57470	33207652-33208693	-	EF hand family protein, putative, expressed	GO:0005575	GO:0009719	GO:0005515	GO:0005488
LOC_Os01g57480	33210230-33216333	+	serine/threonine-protein kinase receptor precursor, putative, expressed	GO:0005623	GO:0016301	GO:0000166	GO:0030246	GO:0009875	GO:0006464
LOC_Os01g57490	33218394-33223744	+	D-mannose binding lectin family protein, expressed	GO:0016301	GO:0000166	GO:0030246	GO:0009875	GO:0006464	GO:0005886
LOC_Os01g57510	33227652-33231771	+	receptor protein kinase, putative, expressed GO:0008152;GO:0009987;GO:0007165;GO:0005575;GO:0016301;GO:0005515;GO:0006464;GO:0005773;GO:0009875;GO:0004872;GO:0004871;GO:0005886;
LOC_Os01g57520	33234245-33235084	+	expressed protein
LOC_Os01g57530	33237119-33237334	-	expressed protein
LOC_Os01g57540	33240486-33243618	+	protein kinase, putative, expressed GO:0008152;GO:0009987;GO:0007165;GO:0005575;GO:0016301;GO:0005515;GO:0006464;GO:0005773;GO:0009875;GO:0004872;GO:0004871;GO:0005886;
LOC_Os01g57550	33244704-33248408	+	nodulation protein-related, putative, expressed	GO:0003674	GO:0005575	GO:0008150
LOC_Os01g57570	33264231-33268444	+	NADPH-dependent FMN reductase domain containing protein, expressed GO:0016020;GO:0009719;GO:0008152;GO:0005773;GO:0000166;GO:0005886;GO:0003824;
LOC_Os01g57580	33272395-33274308	-	bHelix-loop-helix transcription factor, putative, expressed	GO:0005634	GO:0009058	GO:0006139	GO:0003700	GO:0009536
LOC_Os01g57599	33302679-33304543	+	retrotransposon protein, putative, unclassified, expressed
[truncated: 1,225 more rows]

## Sheet: qFe6.1
Table S3. List of candidate genes identifed in mapped major QTLs for Fe and Zn content
GeneID	F_start-F_end	Strand	Note	GO_annotation
[truncated: 1,314 more rows]
